# Supplementary material for: Tris(2-methyl­piperidinium) tetra­chlorido­ferrate dichloride
Source: Acta Crystallogr Sect E Struct Rep Online. 2012 Apr 21;68(Pt 5):m658. doi: 10.1107/S1600536812017151 (PMC3344378; doi:10.1107/S1600536812017151)
Supplement: Supplementary file 1 [file e-68-0m658-sup1.cif]

##############################################################################
#                                                                            #
# This CIF contains the data in a paper accepted for publication in          #
# Acta Crystallographica Section E. It conforms to the requirements of       #
# Notes for Authors for Acta Crystallographica Section E, and has been       #
# peer reviewed under the auspices of the IUCr Commission on Journals.       #
#                                                                            #
# Full details of the Crystallographic Information File format               #
# are given in the paper "The Crystallographic Information File (CIF):       #
# a New Standard Archive File for Crystallography" by S. R. Hall, F. H.      #
# Allen and I. D. Brown [Acta Cryst. (1991), A47, 655-685].                  #
#                                                                            #
# The current version of the core CIF dictionary is obtainable from          #
# ftp://ftp.iucr.org/pub/cif_core.dic.                                       #
#                                                                            #
# Software is freely available for graphical display of the structure(s)     #
# in this CIF. For information consult the CIF software page                 #
# http://www.iucr.org/resources/cif/software.                                #
#                                                                            #
# This file may be used for bona fide research purposes within the           #
# scientific community so long as proper attribution is given to the journal # 
# article from which it was obtained.                                        #
#                                                                            #
##############################################################################
data_I
_audit_creation_method     SHELXL-97
_chemical_name_systematic
;
Tris(2-methylpiperidinium) tetrachloridoferrate dichloride
;
_chemical_name_common     ?
_chemical_formula_moiety     '3(C6 H14 N +), Cl4 Fe -, 2(Cl -)'
_chemical_formula_sum     'C18 H42 Cl6 Fe N3 '
_chemical_formula_iupac     '(C6 H14 N)3 [Fe Cl4] Cl2'
_chemical_formula_weight     569.10
_chemical_melting_point     ?
_symmetry_cell_setting     monoclinic
_symmetry_space_group_name_H-M     'P 21/c'
_symmetry_space_group_name_Hall     '-P 2ybc'
loop_
    _symmetry_equiv_pos_as_xyz
    'x, y, z'
    '-x, y+1/2, -z+1/2'
    '-x, -y, -z'
    'x, -y-1/2, z-1/2'
_cell_length_a     10.443(2)
_cell_length_b     23.239(5)
_cell_length_c     14.494(5)
_cell_angle_alpha     90.00
_cell_angle_beta     122.03(2)
_cell_angle_gamma     90.00
_cell_volume     2982.0(15)
_cell_formula_units_Z     4
_cell_measurement_reflns_used     6848
_cell_measurement_theta_min     2.654
_cell_measurement_theta_max     27.480
_cell_measurement_temperature     293(2)
_exptl_crystal_description     block
_exptl_crystal_colour     yellow
_exptl_crystal_size_max     0.28
_exptl_crystal_size_mid     0.26
_exptl_crystal_size_min     0.21
_exptl_crystal_density_diffrn     1.268
_exptl_crystal_density_meas     ?
_exptl_crystal_density_method     'not measured'
_exptl_crystal_F_000     1196
_exptl_absorpt_coefficient_mu     1.053
_exptl_absorpt_correction_type     multi-scan
_exptl_absorpt_process_details     '(CrystalClear; Rigaku, 2005)'
_exptl_absorpt_correction_T_min     0.7570
_exptl_absorpt_correction_T_max     0.8092
_exptl_special_details
;
;
_diffrn_ambient_temperature     293(2)
_diffrn_radiation_type     MoK\a
_diffrn_radiation_wavelength     0.71073
_diffrn_radiation_source     'fine-focus sealed tube'
_diffrn_radiation_monochromator     graphite
_diffrn_measurement_device_type     'Rigaku SCXmini'
_diffrn_measurement_method     'CCD_Profile_fitting'
_diffrn_detector_area_resol_mean     ?
_diffrn_reflns_number     30302
_diffrn_reflns_av_R_equivalents     0.1163
_diffrn_reflns_av_sigmaI/netI     0.1068
_diffrn_reflns_theta_min     2.99
_diffrn_reflns_theta_max     27.48
_diffrn_reflns_theta_full     27.48
_diffrn_measured_fraction_theta_max     0.999
_diffrn_measured_fraction_theta_full     0.999
_diffrn_reflns_limit_h_min     -13
_diffrn_reflns_limit_h_max     13
_diffrn_reflns_limit_k_min     -30
_diffrn_reflns_limit_k_max     30
_diffrn_reflns_limit_l_min     -18
_diffrn_reflns_limit_l_max     18
_diffrn_standards_number     2
_diffrn_standards_interval_count     150
_diffrn_standards_interval_time     ?
_diffrn_standards_decay_%     0
_refine_special_details
;
Refinement of <i>F</i>^2^ against ALL reflections. The weighted <i>R</i>-factor
<i>wR</i> and goodness of fit <i>S</i> are based on <i>F</i>^2^, conventional
<i>R</i>-factors <i>R</i> are based on <i>F</i>, with <i>F</i> set to zero for
negative <i>F</i>^2^. The threshold expression of <i>F</i>^2^ >
\s(<i>F</i>^2^) is used only for calculating <i>R</i>-factors(gt) <i>etc</i>.
and is not relevant to the choice of reflections for refinement.
<i>R</i>-factors based on <i>F</i>^2^ are statistically about twice as large
as those based on <i>F</i>, and <i>R</i>- factors based on ALL data will be
even larger.
;
_reflns_number_total     6848
_reflns_number_gt     2991
_reflns_threshold_expression     I>2sigma(I)
_refine_ls_structure_factor_coef     Fsqd
_refine_ls_matrix_type     full
_refine_ls_R_factor_all     0.1983
_refine_ls_R_factor_gt     0.0769
_refine_ls_wR_factor_gt     0.1317
_refine_ls_wR_factor_ref     0.1704
_refine_ls_goodness_of_fit_ref     1.026
_refine_ls_restrained_S_all     1.026
_refine_ls_number_reflns     6848
_refine_ls_number_parameters     256
_refine_ls_number_restraints     0
_refine_ls_hydrogen_treatment     constr
_refine_ls_weighting_scheme     calc
_refine_ls_weighting_details
         'calc w=1/[\s^2^(Fo^2^)+(0.0479P)^2^+2.3248P] where P=(Fo^2^+2Fc^2^)/3'
_atom_sites_solution_hydrogens     geom
_atom_sites_solution_primary     direct
_atom_sites_solution_secondary     difmap
_refine_ls_shift/su_max     0.001
_refine_ls_shift/su_mean     0.000
_refine_diff_density_max     0.493
_refine_diff_density_min     -0.337
_refine_ls_extinction_method     none
_refine_ls_extinction_coef     ?
loop_
    _atom_type_symbol
    _atom_type_description
    _atom_type_scat_dispersion_real
    _atom_type_scat_dispersion_imag
    _atom_type_scat_source
    'C' 'C' 0.0033 0.0016
                         'International Tables Vol C Tables 4.2.6.8 and 6.1.1.4'
    'H' 'H' 0.0000 0.0000
                         'International Tables Vol C Tables 4.2.6.8 and 6.1.1.4'
    'Cl' 'Cl' 0.1484 0.1585
                         'International Tables Vol C Tables 4.2.6.8 and 6.1.1.4'
    'Fe' 'Fe' 0.3463 0.8444
                         'International Tables Vol C Tables 4.2.6.8 and 6.1.1.4'
    'N' 'N' 0.0061 0.0033
                         'International Tables Vol C Tables 4.2.6.8 and 6.1.1.4'
    'O' 'O' 0.0106 0.0060
                         'International Tables Vol C Tables 4.2.6.8 and 6.1.1.4'
_computing_data_collection     'CrystalClear (Rigaku, 2005)'
_computing_cell_refinement     'CrystalClear (Rigaku, 2005)'
_computing_data_reduction     'CrystalClear (Rigaku, 2005)'
_computing_structure_solution     'SHELXS97 (Sheldrick, 2008)'
_computing_structure_refinement     'SHELXL97 (Sheldrick, 2008)'
_computing_molecular_graphics     'DIAMOND (Brandenburg & Putz, 2005)'
_computing_publication_material     'SHELXL97 (Sheldrick, 2008)'
loop_
    _atom_site_type_symbol
    _atom_site_label
    _atom_site_fract_x
    _atom_site_fract_y
    _atom_site_fract_z
    _atom_site_U_iso_or_equiv
    _atom_site_adp_type
    _atom_site_calc_flag
    _atom_site_refinement_flags
    _atom_site_occupancy
    _atom_site_symmetry_multiplicity
    _atom_site_disorder_assembly
    _atom_site_disorder_group
    C C2 0.6651(7) 0.8225(3) 0.4704(5) 0.0846(18) Uani d . 1 1 . .
    H H2A 0.5769 0.7996 0.4520 0.101 Uiso calc R 1 1 . .
    H H2B 0.6341 0.8526 0.4162 0.101 Uiso calc R 1 1 . .
    C C3 0.7818(8) 0.7851(3) 0.4700(6) 0.104(2) Uani d . 1 1 . .
    H H3C 0.7380 0.7662 0.4000 0.125 Uiso calc R 1 1 . .
    H H3D 0.8651 0.8088 0.4807 0.125 Uiso calc R 1 1 . .
    C C4 0.8398(8) 0.7407(3) 0.5579(6) 0.103(2) Uani d . 1 1 . .
    H H4A 0.9174 0.7180 0.5574 0.124 Uiso calc R 1 1 . .
    H H4B 0.7581 0.7151 0.5439 0.124 Uiso calc R 1 1 . .
    C C5 0.9046(7) 0.7684(3) 0.6683(5) 0.092(2) Uani d . 1 1 . .
    H H5A 0.9372 0.7387 0.7234 0.110 Uiso calc R 1 1 . .
    H H5B 0.9921 0.7913 0.6852 0.110 Uiso calc R 1 1 . .
    C C6 0.7888(6) 0.8063(2) 0.6706(5) 0.0697(16) Uani d . 1 1 . .
    H H6 0.7048 0.7820 0.6592 0.084 Uiso calc R 1 1 . .
    C C7 0.0265(6) 0.6181(2) 0.8804(4) 0.0723(16) Uani d . 1 1 . .
    H H7A -0.0098 0.5852 0.9001 0.108 Uiso calc R 1 1 . .
    H H7B -0.0506 0.6470 0.8491 0.108 Uiso calc R 1 1 . .
    H H7C 0.1146 0.6332 0.9441 0.108 Uiso calc R 1 1 . .
    C C8 0.0663(5) 0.6003(2) 0.7987(4) 0.0519(12) Uani d . 1 1 . .
    H H8 0.1115 0.6334 0.7843 0.062 Uiso calc R 1 1 . .
    C C10 -0.0217(6) 0.5604(3) 0.6130(4) 0.0774(17) Uani d . 1 1 . .
    H H10A -0.1096 0.5455 0.5475 0.093 Uiso calc R 1 1 . .
    H H10B 0.0161 0.5931 0.5928 0.093 Uiso calc R 1 1 . .
    C C11 0.0982(6) 0.5147(3) 0.6639(4) 0.0778(17) Uani d . 1 1 . .
    H H11A 0.0558 0.4801 0.6748 0.093 Uiso calc R 1 1 . .
    H H11B 0.1320 0.5053 0.6149 0.093 Uiso calc R 1 1 . .
    C C12 0.2305(6) 0.5342(2) 0.7709(4) 0.0696(16) Uani d . 1 1 . .
    H H12A 0.3024 0.5029 0.8044 0.084 Uiso calc R 1 1 . .
    H H12B 0.2807 0.5659 0.7592 0.084 Uiso calc R 1 1 . .
    N N1 0.1796(4) 0.55291(16) 0.8445(3) 0.0529(10) Uani d . 1 1 . .
    H H1A 0.2605 0.5647 0.9080 0.063 Uiso calc R 1 1 . .
    H H1B 0.1392 0.5225 0.8587 0.063 Uiso calc R 1 1 . .
    C C14 0.4725(7) 0.8436(3) 0.8182(6) 0.111(2) Uani d . 1 1 . .
    H H14A 0.4796 0.8069 0.8526 0.134 Uiso calc R 1 1 . .
    H H14B 0.5185 0.8393 0.7754 0.134 Uiso calc R 1 1 . .
    C C15 0.3094(6) 0.8596(3) 0.7446(5) 0.0861(19) Uani d . 1 1 . .
    H H15A 0.2600 0.8597 0.7854 0.103 Uiso calc R 1 1 . .
    H H15B 0.2592 0.8315 0.6865 0.103 Uiso calc R 1 1 . .
    C C17 0.3781(6) 0.9647(3) 0.7782(5) 0.0782(17) Uani d . 1 1 . .
    H H17 0.3313 0.9685 0.8212 0.094 Uiso calc R 1 1 . .
    C C18 0.5411(6) 0.9466(3) 0.8543(5) 0.095(2) Uani d . 1 1 . .
    H H18A 0.5918 0.9463 0.8144 0.114 Uiso calc R 1 1 . .
    H H18B 0.5913 0.9749 0.9121 0.114 Uiso calc R 1 1 . .
    C C19 0.5566(8) 0.8884(4) 0.9041(5) 0.115(3) Uani d . 1 1 . .
    H H19A 0.6626 0.8780 0.9477 0.138 Uiso calc R 1 1 . .
    H H19B 0.5176 0.8898 0.9517 0.138 Uiso calc R 1 1 . .
    C C20 0.8490(8) 0.8379(3) 0.7751(5) 0.105(2) Uani d . 1 1 . .
    H H20A 0.9290 0.8631 0.7864 0.157 Uiso calc R 1 1 . .
    H H20B 0.8872 0.8109 0.8340 0.157 Uiso calc R 1 1 . .
    H H20C 0.7696 0.8602 0.7723 0.157 Uiso calc R 1 1 . .
    C C21 0.3573(7) 1.0197(3) 0.7205(6) 0.109(2) Uani d . 1 1 . .
    H H21A 0.4089 1.0181 0.6820 0.163 Uiso calc R 1 1 . .
    H H21B 0.3980 1.0507 0.7723 0.163 Uiso calc R 1 1 . .
    H H21C 0.2516 1.0262 0.6697 0.163 Uiso calc R 1 1 . .
    Cl Cl1 0.2723(2) 0.69890(8) 0.69137(18) 0.1180(7) Uani d . 1 1 . .
    Cl Cl2 0.2821(3) 0.74617(8) 0.45792(17) 0.1363(8) Uani d . 1 1 . .
    Cl Cl3 0.24802(18) 0.59654(7) 0.49909(14) 0.0918(5) Uani d . 1 1 . .
    Cl Cl4 0.59116(16) 0.67217(7) 0.67223(14) 0.0900(5) Uani d . 1 1 . .
    Cl Cl5 0.46403(15) 0.91536(7) 0.56780(12) 0.0779(5) Uani d . 1 1 . .
    Cl Cl6 0.95787(14) 0.94390(6) 0.60501(12) 0.0673(4) Uani d . 1 1 . .
    Fe Fe1 0.34492(8) 0.67911(3) 0.57877(6) 0.0621(3) Uani d . 1 1 . .
    C C13 -0.0665(6) 0.5796(2) 0.6919(4) 0.0666(15) Uani d . 1 1 . .
    H H13A -0.1400 0.6105 0.6589 0.080 Uiso calc R 1 1 . .
    H H13B -0.1143 0.5478 0.7055 0.080 Uiso calc R 1 1 . .
    N N2 0.2980(4) 0.91840(17) 0.6970(3) 0.0590(11) Uani d . 1 1 . .
    H H2C 0.3353 0.9165 0.6536 0.071 Uiso calc R 1 1 . .
    H H2D 0.1998 0.9280 0.6551 0.071 Uiso calc R 1 1 . .
    N N3 0.7290(4) 0.84896(17) 0.5811(3) 0.0630(12) Uani d . 1 1 . .
    H H3A 0.8039 0.8732 0.5939 0.076 Uiso calc R 1 1 . .
    H H3B 0.6564 0.8698 0.5811 0.076 Uiso calc R 1 1 . .
loop_
    _atom_site_aniso_label
    _atom_site_aniso_U_11
    _atom_site_aniso_U_22
    _atom_site_aniso_U_33
    _atom_site_aniso_U_12
    _atom_site_aniso_U_13
    _atom_site_aniso_U_23
    C2 0.076(4) 0.088(5) 0.078(4) -0.004(4) 0.033(4) -0.010(4)
    C3 0.126(6) 0.095(5) 0.113(6) 0.004(5) 0.078(5) -0.012(5)
    C4 0.100(5) 0.079(5) 0.130(7) 0.013(4) 0.060(5) -0.005(5)
    C5 0.077(4) 0.068(4) 0.114(6) 0.011(3) 0.040(4) 0.013(4)
    C6 0.057(3) 0.071(4) 0.073(4) -0.013(3) 0.029(3) 0.004(3)
    C7 0.075(4) 0.075(4) 0.077(4) 0.008(3) 0.048(3) -0.006(3)
    C8 0.053(3) 0.049(3) 0.060(3) 0.001(2) 0.034(3) 0.002(2)
    C10 0.067(4) 0.099(5) 0.053(3) 0.013(3) 0.023(3) -0.004(3)
    C11 0.081(4) 0.093(4) 0.064(4) 0.010(4) 0.042(4) -0.010(3)
    C12 0.063(4) 0.080(4) 0.078(4) 0.023(3) 0.046(4) 0.009(3)
    N1 0.042(2) 0.062(3) 0.045(2) 0.002(2) 0.016(2) 0.004(2)
    C14 0.075(5) 0.094(5) 0.133(6) 0.002(4) 0.034(5) 0.043(5)
    C15 0.059(4) 0.083(4) 0.105(5) -0.011(3) 0.036(4) 0.014(4)
    C17 0.065(4) 0.093(5) 0.083(4) -0.004(3) 0.043(4) -0.020(4)
    C18 0.061(4) 0.110(6) 0.084(5) -0.019(4) 0.019(4) -0.013(4)
    C19 0.081(5) 0.139(7) 0.082(5) -0.021(5) 0.014(4) 0.031(5)
    C20 0.110(5) 0.116(6) 0.078(5) -0.002(4) 0.042(4) 0.013(4)
    C21 0.096(5) 0.057(4) 0.167(7) 0.009(4) 0.066(5) 0.002(4)
    Cl1 0.1307(16) 0.1068(14) 0.169(2) -0.0277(11) 0.1153(16) -0.0416(13)
    Cl2 0.1509(19) 0.0924(14) 0.1254(16) 0.0199(13) 0.0461(15) 0.0492(12)
    Cl3 0.0892(12) 0.0724(10) 0.0997(12) -0.0215(8) 0.0405(10) -0.0179(9)
    Cl4 0.0601(9) 0.0925(12) 0.1054(13) -0.0082(8) 0.0358(9) 0.0055(9)
    Cl5 0.0471(8) 0.1127(12) 0.0689(9) 0.0165(8) 0.0274(7) 0.0055(8)
    Cl6 0.0538(8) 0.0616(8) 0.0963(11) -0.0050(6) 0.0465(8) -0.0059(7)
    Fe1 0.0588(5) 0.0532(5) 0.0712(5) -0.0023(4) 0.0324(4) 0.0019(4)
    C13 0.055(3) 0.079(4) 0.059(4) 0.010(3) 0.026(3) 0.005(3)
    N2 0.037(2) 0.071(3) 0.062(3) -0.002(2) 0.021(2) -0.001(2)
    N3 0.039(2) 0.064(3) 0.086(3) 0.003(2) 0.033(2) 0.007(3)
_geom_special_details
;
All e.s.d.'s (except the e.s.d. in the dihedral angle between two l.s. planes)
are estimated using the full covariance matrix. The cell e.s.d.'s are taken
into account individually in the estimation of e.s.d.'s in distances, angles
and torsion angles; correlations between e.s.d.'s in cell parameters are only
used when they are defined by crystal symmetry. An approximate (isotropic)
treatment of cell e.s.d.'s is used for estimating e.s.d.'s involving l.s.
planes.
;
loop_
    _geom_bond_atom_site_label_1
    _geom_bond_atom_site_label_2
    _geom_bond_site_symmetry_2
    _geom_bond_distance
    _geom_bond_publ_flag
    C2 C3 . 1.499(8) ?
    C2 N3 . 1.504(6) ?
    C2 H2A . 0.9700 ?
    C2 H2B . 0.9700 ?
    C3 C4 . 1.494(8) ?
    C3 H3C . 0.9700 ?
    C3 H3D . 0.9700 ?
    C4 C5 . 1.512(8) ?
    C4 H4A . 0.9700 ?
    C4 H4B . 0.9700 ?
    C5 C6 . 1.511(7) ?
    C5 H5A . 0.9700 ?
    C5 H5B . 0.9700 ?
    C6 N3 . 1.482(6) ?
    C6 C20 . 1.489(7) ?
    C6 H6 . 0.9800 ?
    C7 C8 . 1.506(6) ?
    C7 H7A . 0.9600 ?
    C7 H7B . 0.9600 ?
    C7 H7C . 0.9600 ?
    C8 N1 . 1.490(5) ?
    C8 C13 . 1.508(6) ?
    C8 H8 . 0.9800 ?
    C10 C11 . 1.505(7) ?
    C10 C13 . 1.513(7) ?
    C10 H10A . 0.9700 ?
    C10 H10B . 0.9700 ?
    C11 C12 . 1.499(7) ?
    C11 H11A . 0.9700 ?
    C11 H11B . 0.9700 ?
    C12 N1 . 1.487(6) ?
    C12 H12A . 0.9700 ?
    C12 H12B . 0.9700 ?
    N1 H1A . 0.9000 ?
    N1 H1B . 0.9000 ?
    C14 C19 . 1.499(9) ?
    C14 C15 . 1.499(8) ?
    C14 H14A . 0.9700 ?
    C14 H14B . 0.9700 ?
    C15 N2 . 1.507(6) ?
    C15 H15A . 0.9700 ?
    C15 H15B . 0.9700 ?
    C17 C21 . 1.481(8) ?
    C17 N2 . 1.482(6) ?
    C17 C18 . 1.516(8) ?
    C17 H17 . 0.9800 ?
    C18 C19 . 1.501(8) ?
    C18 H18A . 0.9700 ?
    C18 H18B . 0.9700 ?
    C19 H19A . 0.9700 ?
    C19 H19B . 0.9700 ?
    C20 H20A . 0.9600 ?
    C20 H20B . 0.9600 ?
    C20 H20C . 0.9600 ?
    C21 H21A . 0.9600 ?
    C21 H21B . 0.9600 ?
    C21 H21C . 0.9600 ?
    Cl1 Fe1 . 2.1826(19) ?
    Cl2 Fe1 . 2.1698(19) ?
    Cl3 Fe1 . 2.1909(17) ?
    Cl4 Fe1 . 2.1860(17) ?
    C13 H13A . 0.9700 ?
    C13 H13B . 0.9700 ?
    N2 H2C . 0.9000 ?
    N2 H2D . 0.9000 ?
    N3 H3A . 0.9000 ?
    N3 H3B . 0.9000 ?
loop_
    _geom_angle_atom_site_label_1
    _geom_angle_atom_site_label_2
    _geom_angle_atom_site_label_3
    _geom_angle_site_symmetry_1
    _geom_angle_site_symmetry_3
    _geom_angle
    _geom_angle_publ_flag
    C3 C2 N3 . . 109.8(5) ?
    C3 C2 H2A . . 109.7 ?
    N3 C2 H2A . . 109.7 ?
    C3 C2 H2B . . 109.7 ?
    N3 C2 H2B . . 109.7 ?
    H2A C2 H2B . . 108.2 ?
    C4 C3 C2 . . 111.1(6) ?
    C4 C3 H3C . . 109.4 ?
    C2 C3 H3C . . 109.4 ?
    C4 C3 H3D . . 109.4 ?
    C2 C3 H3D . . 109.4 ?
    H3C C3 H3D . . 108.0 ?
    C3 C4 C5 . . 111.1(6) ?
    C3 C4 H4A . . 109.4 ?
    C5 C4 H4A . . 109.4 ?
    C3 C4 H4B . . 109.4 ?
    C5 C4 H4B . . 109.4 ?
    H4A C4 H4B . . 108.0 ?
    C6 C5 C4 . . 111.0(5) ?
    C6 C5 H5A . . 109.4 ?
    C4 C5 H5A . . 109.4 ?
    C6 C5 H5B . . 109.4 ?
    C4 C5 H5B . . 109.4 ?
    H5A C5 H5B . . 108.0 ?
    N3 C6 C20 . . 108.4(5) ?
    N3 C6 C5 . . 109.9(5) ?
    C20 C6 C5 . . 113.5(5) ?
    N3 C6 H6 . . 108.3 ?
    C20 C6 H6 . . 108.3 ?
    C5 C6 H6 . . 108.3 ?
    C8 C7 H7A . . 109.5 ?
    C8 C7 H7B . . 109.5 ?
    H7A C7 H7B . . 109.5 ?
    C8 C7 H7C . . 109.5 ?
    H7A C7 H7C . . 109.5 ?
    H7B C7 H7C . . 109.5 ?
    N1 C8 C7 . . 109.7(4) ?
    N1 C8 C13 . . 107.6(4) ?
    C7 C8 C13 . . 114.0(4) ?
    N1 C8 H8 . . 108.4 ?
    C7 C8 H8 . . 108.4 ?
    C13 C8 H8 . . 108.4 ?
    C11 C10 C13 . . 110.4(5) ?
    C11 C10 H10A . . 109.6 ?
    C13 C10 H10A . . 109.6 ?
    C11 C10 H10B . . 109.6 ?
    C13 C10 H10B . . 109.6 ?
    H10A C10 H10B . . 108.1 ?
    C12 C11 C10 . . 111.4(5) ?
    C12 C11 H11A . . 109.4 ?
    C10 C11 H11A . . 109.4 ?
    C12 C11 H11B . . 109.4 ?
    C10 C11 H11B . . 109.4 ?
    H11A C11 H11B . . 108.0 ?
    N1 C12 C11 . . 110.3(4) ?
    N1 C12 H12A . . 109.6 ?
    C11 C12 H12A . . 109.6 ?
    N1 C12 H12B . . 109.6 ?
    C11 C12 H12B . . 109.6 ?
    H12A C12 H12B . . 108.1 ?
    C12 N1 C8 . . 113.4(4) ?
    C12 N1 H1A . . 108.9 ?
    C8 N1 H1A . . 108.9 ?
    C12 N1 H1B . . 108.9 ?
    C8 N1 H1B . . 108.9 ?
    H1A N1 H1B . . 107.7 ?
    C19 C14 C15 . . 111.3(6) ?
    C19 C14 H14A . . 109.4 ?
    C15 C14 H14A . . 109.4 ?
    C19 C14 H14B . . 109.4 ?
    C15 C14 H14B . . 109.4 ?
    H14A C14 H14B . . 108.0 ?
    C14 C15 N2 . . 109.5(4) ?
    C14 C15 H15A . . 109.8 ?
    N2 C15 H15A . . 109.8 ?
    C14 C15 H15B . . 109.8 ?
    N2 C15 H15B . . 109.8 ?
    H15A C15 H15B . . 108.2 ?
    C21 C17 N2 . . 109.1(5) ?
    C21 C17 C18 . . 115.0(5) ?
    N2 C17 C18 . . 108.7(5) ?
    C21 C17 H17 . . 108.0 ?
    N2 C17 H17 . . 108.0 ?
    C18 C17 H17 . . 108.0 ?
    C19 C18 C17 . . 113.1(5) ?
    C19 C18 H18A . . 109.0 ?
    C17 C18 H18A . . 109.0 ?
    C19 C18 H18B . . 109.0 ?
    C17 C18 H18B . . 109.0 ?
    H18A C18 H18B . . 107.8 ?
    C14 C19 C18 . . 111.2(5) ?
    C14 C19 H19A . . 109.4 ?
    C18 C19 H19A . . 109.4 ?
    C14 C19 H19B . . 109.4 ?
    C18 C19 H19B . . 109.4 ?
    H19A C19 H19B . . 108.0 ?
    C6 C20 H20A . . 109.5 ?
    C6 C20 H20B . . 109.5 ?
    H20A C20 H20B . . 109.5 ?
    C6 C20 H20C . . 109.5 ?
    H20A C20 H20C . . 109.5 ?
    H20B C20 H20C . . 109.5 ?
    C17 C21 H21A . . 109.5 ?
    C17 C21 H21B . . 109.5 ?
    H21A C21 H21B . . 109.5 ?
    C17 C21 H21C . . 109.5 ?
    H21A C21 H21C . . 109.5 ?
    H21B C21 H21C . . 109.5 ?
    Cl2 Fe1 Cl1 . . 112.09(9) ?
    Cl2 Fe1 Cl4 . . 107.82(8) ?
    Cl1 Fe1 Cl4 . . 108.26(8) ?
    Cl2 Fe1 Cl3 . . 110.25(8) ?
    Cl1 Fe1 Cl3 . . 109.40(7) ?
    Cl4 Fe1 Cl3 . . 108.95(7) ?
    C8 C13 C10 . . 112.6(4) ?
    C8 C13 H13A . . 109.1 ?
    C10 C13 H13A . . 109.1 ?
    C8 C13 H13B . . 109.1 ?
    C10 C13 H13B . . 109.1 ?
    H13A C13 H13B . . 107.8 ?
    C17 N2 C15 . . 114.9(4) ?
    C17 N2 H2C . . 108.6 ?
    C15 N2 H2C . . 108.6 ?
    C17 N2 H2D . . 108.6 ?
    C15 N2 H2D . . 108.6 ?
    H2C N2 H2D . . 107.5 ?
    C6 N3 C2 . . 113.8(4) ?
    C6 N3 H3A . . 108.8 ?
    C2 N3 H3A . . 108.8 ?
    C6 N3 H3B . . 108.8 ?
    C2 N3 H3B . . 108.8 ?
    H3A N3 H3B . . 107.7 ?
loop_
    _geom_torsion_atom_site_label_1
    _geom_torsion_atom_site_label_2
    _geom_torsion_atom_site_label_3
    _geom_torsion_atom_site_label_4
    _geom_torsion_site_symmetry_1
    _geom_torsion_site_symmetry_2
    _geom_torsion_site_symmetry_3
    _geom_torsion_site_symmetry_4
    _geom_torsion
    _geom_torsion_publ_flag
    N3 C2 C3 C4 . . . . 55.4(7) ?
    C2 C3 C4 C5 . . . . -57.2(8) ?
    C3 C4 C5 C6 . . . . 56.6(7) ?
    C4 C5 C6 N3 . . . . -54.6(6) ?
    C4 C5 C6 C20 . . . . -176.1(5) ?
    C13 C10 C11 C12 . . . . -54.0(7) ?
    C10 C11 C12 N1 . . . . 54.8(6) ?
    C11 C12 N1 C8 . . . . -58.2(6) ?
    C7 C8 N1 C12 . . . . -177.6(4) ?
    C13 C8 N1 C12 . . . . 57.8(5) ?
    C19 C14 C15 N2 . . . . 55.1(7) ?
    C21 C17 C18 C19 . . . . -175.3(6) ?
    N2 C17 C18 C19 . . . . -52.8(7) ?
    C15 C14 C19 C18 . . . . -55.8(8) ?
    C17 C18 C19 C14 . . . . 55.0(8) ?
    N1 C8 C13 C10 . . . . -56.3(5) ?
    C7 C8 C13 C10 . . . . -178.2(4) ?
    C11 C10 C13 C8 . . . . 55.8(6) ?
    C21 C17 N2 C15 . . . . -179.9(5) ?
    C18 C17 N2 C15 . . . . 54.0(6) ?
    C14 C15 N2 C17 . . . . -56.2(7) ?
    C20 C6 N3 C2 . . . . 179.7(5) ?
    C5 C6 N3 C2 . . . . 55.2(6) ?
    C3 C2 N3 C6 . . . . -55.6(6) ?
loop_
    _geom_hbond_atom_site_label_D
    _geom_hbond_atom_site_label_H
    _geom_hbond_atom_site_label_A
    _geom_hbond_site_symmetry_A
    _geom_hbond_distance_DH
    _geom_hbond_distance_HA
    _geom_hbond_distance_DA
    _geom_hbond_angle_DHA
    N3 H3B Cl5 . 0.90 2.19 3.084(4) 175
    N3 H3A Cl6 . 0.90 2.24 3.133(4) 170
    N2 H2D Cl6 1_455 0.90 2.26 3.118(4) 160
    N2 H2C Cl5 . 0.90 2.26 3.156(4) 171
    N1 H1B Cl6 2_646 0.90 2.28 3.183(4) 178
    N1 H1A Cl5 4_576 0.90 2.21 3.105(4) 174
_iucr_refine_instructions_details
;
TITL a in P2(1)/n                New: P21/c
CELL  0.71073   10.4430   23.2390   14.4940    90.000   122.030    90.000
ZERR  4           0.0020    0.0050    0.0050     0.000     0.020     0.000
LATT 1
SYMM             - X ,    0.50000 + Y ,    0.50000 - Z
SFAC C  H  Cl Fe N  O
UNIT 72 168 24 4 12 0
L.S. 20
ACTA
BOND $H
FMAP 2
PLAN 2
SIZE 0.21 0.26 0.28
HTAB
HTAB N1 Cl5_$1
HTAB N1 Cl6_$2
HTAB N2 Cl5
HTAB N2 Cl6_$3
HTAB N3 Cl6
HTAB N3 Cl5
EQIV $1 x, -y+3/2, z+1/2
EQIV $2 -x+1, y-1/2, -z+3/2
EQIV $3 x-1, y, z
CONF
WGHT  0.044900  2.478000
FVAR  0.115170
C2     1   0.665070  0.822483  0.470387 11.000000  0.076000  0.087980 =
           0.078200 -0.009600  0.033080 -0.003880
AFIX 23
H2A    2   0.576871  0.799632  0.451984 11.000000 -1.200000
H2B    2   0.634150  0.852577  0.416217 11.000000 -1.200000
AFIX 0
C3     1   0.781842  0.785100  0.470043 11.000000  0.125620  0.095000 =
           0.112880 -0.011860  0.077710  0.003670
AFIX 23
H3C    2   0.737966  0.766202  0.399962 11.000000 -1.200000
H3D    2   0.865108  0.808800  0.480693 11.000000 -1.200000
AFIX 0
C4     1   0.839788  0.740717  0.557870 11.000000  0.100290  0.078530 =
           0.129570 -0.005280  0.060280  0.013150
AFIX 23
H4A    2   0.917369  0.717990  0.557426 11.000000 -1.200000
H4B    2   0.758096  0.715071  0.543918 11.000000 -1.200000
AFIX 0
C5     1   0.904571  0.768402  0.668308 11.000000  0.077190  0.067990 =
           0.113870  0.013210  0.040080  0.011270
AFIX 23
H5A    2   0.937225  0.738699  0.723365 11.000000 -1.200000
H5B    2   0.992091  0.791285  0.685174 11.000000 -1.200000
AFIX 0
C6     1   0.788750  0.806331  0.670647 11.000000  0.056670  0.071360 =
           0.073010  0.004350  0.028860 -0.013230
AFIX 13
H6     2   0.704849  0.782014  0.659204 11.000000 -1.200000
AFIX 0
C7     1   0.026528  0.618052  0.880372 11.000000  0.074870  0.075260 =
           0.077300 -0.006020  0.047540  0.007600
AFIX 137
H7A    2  -0.009765  0.585232  0.900065 11.000000 -1.500000
H7B    2  -0.050649  0.647048  0.849064 11.000000 -1.500000
H7C    2   0.114618  0.633195  0.944072 11.000000 -1.500000
AFIX 0
C8     1   0.066343  0.600297  0.798664 11.000000  0.052740  0.048690 =
           0.060450  0.001890  0.034290  0.001480
AFIX 13
H8     2   0.111524  0.633372  0.784342 11.000000 -1.200000
AFIX 0
C10    1  -0.021735  0.560450  0.613026 11.000000  0.066640  0.099270 =
           0.053340 -0.004440  0.023010  0.013440
AFIX 23
H10A   2  -0.109570  0.545451  0.547492 11.000000 -1.200000
H10B   2   0.016057  0.593142  0.592849 11.000000 -1.200000
AFIX 0
C11    1   0.098239  0.514690  0.663861 11.000000  0.081470  0.092900 =
           0.064360 -0.010070  0.042270  0.010060
AFIX 23
H11A   2   0.055825  0.480125  0.674788 11.000000 -1.200000
H11B   2   0.132026  0.505345  0.614898 11.000000 -1.200000
AFIX 0
C12    1   0.230541  0.534189  0.770881 11.000000  0.063130  0.080490 =
           0.078140  0.009160  0.046240  0.023230
AFIX 23
H12A   2   0.302374  0.502901  0.804420 11.000000 -1.200000
H12B   2   0.280721  0.565894  0.759152 11.000000 -1.200000
AFIX 0
N1     5   0.179644  0.552911  0.844501 11.000000  0.041560  0.061810 =
           0.044820  0.004230  0.015870  0.001550
AFIX 23
H1A    2   0.260494  0.564687  0.907959 11.000000 -1.200000
H1B    2   0.139242  0.522549  0.858675 11.000000 -1.200000
AFIX 0
C14    1   0.472465  0.843578  0.818166 11.000000  0.075360  0.093860 =
           0.133370  0.043310  0.034010  0.001600
AFIX 23
H14A   2   0.479588  0.806918  0.852587 11.000000 -1.200000
H14B   2   0.518479  0.839265  0.775408 11.000000 -1.200000
AFIX 0
C15    1   0.309420  0.859565  0.744601 11.000000  0.059260  0.082620 =
           0.105320  0.013660  0.036110 -0.010800
AFIX 23
H15A   2   0.259961  0.859682  0.785418 11.000000 -1.200000
H15B   2   0.259157  0.831485  0.686544 11.000000 -1.200000
AFIX 0
C17    1   0.378143  0.964671  0.778185 11.000000  0.065040  0.092760 =
           0.082940 -0.020010  0.043460 -0.004130
AFIX 13
H17    2   0.331268  0.968476  0.821220 11.000000 -1.200000
AFIX 0
C18    1   0.541111  0.946636  0.854336 11.000000  0.061130  0.110140 =
           0.084250 -0.012760  0.018520 -0.018740
AFIX 23
H18A   2   0.591777  0.946274  0.814361 11.000000 -1.200000
H18B   2   0.591262  0.974897  0.912064 11.000000 -1.200000
AFIX 0
C19    1   0.556599  0.888389  0.904065 11.000000  0.081140  0.138590 =
           0.081670  0.031180  0.014200 -0.021490
AFIX 23
H19A   2   0.662601  0.878010  0.947672 11.000000 -1.200000
H19B   2   0.517629  0.889796  0.951680 11.000000 -1.200000
AFIX 0
C20    1   0.848993  0.837937  0.775107 11.000000  0.109640  0.116080 =
           0.077890  0.012870  0.042200 -0.002440
AFIX 137
H20A   2   0.929043  0.863065  0.786384 11.000000 -1.500000
H20B   2   0.887176  0.810890  0.833996 11.000000 -1.500000
H20C   2   0.769601  0.860234  0.772287 11.000000 -1.500000
AFIX 0
C21    1   0.357317  1.019748  0.720458 11.000000  0.095640  0.057200 =
           0.167020  0.001660  0.065730  0.008570
AFIX 137
H21A   2   0.408889  1.018050  0.681965 11.000000 -1.500000
H21B   2   0.397985  1.050654  0.772253 11.000000 -1.500000
H21C   2   0.251574  1.026247  0.669729 11.000000 -1.500000
AFIX 0
Cl1    3   0.272277  0.698903  0.691371 11.000000  0.130680  0.106790 =
           0.169340 -0.041600  0.115350 -0.027700
Cl2    3   0.282082  0.746172  0.457923 11.000000  0.150920  0.092420 =
           0.125400  0.049220  0.046090  0.019860
Cl3    3   0.248021  0.596544  0.499095 11.000000  0.089160  0.072420 =
           0.099740 -0.017920  0.040520 -0.021460
Cl4    3   0.591157  0.672174  0.672233 11.000000  0.060140  0.092480 =
           0.105390  0.005470  0.035820 -0.008200
Cl5    3   0.464030  0.915356  0.567802 11.000000  0.047110  0.112730 =
           0.068940  0.005520  0.027410  0.016520
Cl6    3   0.957871  0.943902  0.605007 11.000000  0.053850  0.061650 =
           0.096300 -0.005940  0.046470 -0.004950
Fe1    4   0.344916  0.679114  0.578769 11.000000  0.058800  0.053160 =
           0.071200  0.001890  0.032400 -0.002350
C13    1  -0.066505  0.579639  0.691858 11.000000  0.055450  0.078830 =
           0.058680  0.004940  0.025540  0.010280
AFIX 23
H13A   2  -0.139951  0.610465  0.658949 11.000000 -1.200000
H13B   2  -0.114279  0.547765  0.705469 11.000000 -1.200000
AFIX 0
N2     5   0.298013  0.918396  0.697012 11.000000  0.036860  0.071050 =
           0.061510 -0.001490  0.020960 -0.001810
AFIX 23
H2C    2   0.335349  0.916544  0.653600 11.000000 -1.200000
H2D    2   0.199768  0.927965  0.655096 11.000000 -1.200000
AFIX 0
N3     5   0.729046  0.848963  0.581061 11.000000  0.038930  0.063650 =
           0.085830  0.007320  0.032640  0.003500
AFIX 23
H3A    2   0.803929  0.873229  0.593869 11.000000 -1.200000
H3B    2   0.656368  0.869782  0.581052 11.000000 -1.200000
AFIX 0
Q1     1   0.192500  0.749400  0.479700 11.000000  0.050000      0.49
Q2     1   0.518600  0.681600  0.700500 11.000000  0.050000      0.34
HKLF 4 1  1.0000  0.0000  0.0000  0.0000 -1.0000  0.0000 -1.0000  0.0000
 -1.0000
END
;
data_global
_journal_date_recd_electronic     2012-03-26
_journal_date_accepted     2012-04-18
_journal_name_full     'Acta Crystallographica, Section E'
_journal_year     2012
_journal_volume     68
_journal_issue      5
_journal_page_first     m658
_journal_page_last     m658
_journal_paper_category     QM
_journal_paper_doi     10.1107/S1600536812017151
_journal_coeditor_code     RZ2733
_publ_contact_author_name     'Qian Xu'
_publ_contact_author_address
;
Ordered Matter Science Research Center
College of Chemistry and Chemical Engineering
Southeast University,
Nanjing 211189
People's Republic of China
;
_publ_contact_author_email     'xqchem@yahoo.com.cn'
_publ_contact_author_fax     '862552090626'
_publ_contact_author_phone     '862552090626'
_publ_section_title
;
Tris(2-methylpiperidinium) tetrachloridoferrate dichloride
;
loop_
    _publ_author_name
    _publ_author_footnote
    _publ_author_address
    'Xu, Qian' .
;
Ordered Matter Science Research Center
College of Chemistry and Chemical Engineering
Southeast University,
Nanjing 211189
People's Republic of China
;
    'Cheng, Bao' .
;
School of Chemical and Biomedical Engineering
YiChun University
YiChun 336000
People's Republic of China
;
