# Supplementary material for: Tris(2-methyl­piperidinium) tetra­chlorido­ferrate dichloride
Source: Acta Crystallogr Sect E Struct Rep Online. 2012 Apr 21;68(Pt 5):m658. doi: 10.1107/S1600536812017151 (PMC3344378; doi:10.1107/S1600536812017151)
Supplement: Supplementary file 2 [file e-68-0m658-Isup2.hkl]

# 
# h,k,l, Fc-squared, Fo-squared, sigma(Fo-squared) and status flag 
# 
data_I
_shelx_title ' a in P2(1)/n                New: P21/c' 
_shelx_refln_list_code          4 
_shelx_F_calc_maximum      290.20 
_exptl_crystal_F_000      1196.00 
_reflns_d_resolution_high  0.7700 
 
loop_ 
 _symmetry_equiv_pos_as_xyz 
 'x, y, z' 
 '-x, y+1/2, -z+1/2' 
 '-x, -y, -z' 
 'x, -y-1/2, z-1/2' 
 
_cell_length_a    10.4430 
_cell_length_b    23.2390 
_cell_length_c    14.4940 
_cell_angle_alpha  90.000 
_cell_angle_beta  122.030 
_cell_angle_gamma  90.000 
 
_shelx_F_squared_multiplier     1.000 
 
loop_ 
 _refln_index_h 
 _refln_index_k 
 _refln_index_l 
 _refln_F_squared_calc 
 _refln_F_squared_meas 
 _refln_F_squared_sigma 
 _refln_observed_status 
   2   0   0     8494.10     7361.67    100.88 o 
   3   0   0    14247.01    13785.02    281.24 o 
   4   0   0     3215.78     3491.84     94.59 o 
   5   0   0      645.93      685.41     36.03 o 
   6   0   0       44.19       15.31     22.34 o 
   7   0   0      139.49      181.54     33.98 o 
   8   0   0      152.46      216.54     73.02 o 
   9   0   0        0.51       -9.78     60.69 o 
  10   0   0      298.91      315.91    124.40 o 
  11   0   0        2.91       89.02    107.06 o 
   2   1   0    16793.24    16311.33    172.66 o 
   3   1   0    14036.89    14863.38    211.68 o 
   4   1   0     7136.76     7162.62    124.53 o 
   5   1   0      151.06      228.89     15.11 o 
   6   1   0      792.44      747.76     33.21 o 
   7   1   0      515.70      621.00     44.87 o 
   8   1   0      942.56      971.25    144.34 o 
   9   1   0      331.47      255.69     57.02 o 
  10   1   0       36.36       89.21     92.65 o 
  11   1   0       10.03      -49.91     62.25 o 
   2   2   0    29605.90    31580.17    190.63 o 
   3   2   0     1473.70     1376.60     46.91 o 
   4   2   0     1023.84     1087.53     29.62 o 
   5   2   0      290.02      313.04     15.36 o 
   6   2   0       22.79       42.30     12.21 o 
   7   2   0       49.62      168.93     53.54 o 
   8   2   0       38.74       52.20     34.85 o 
   9   2   0       75.73      104.04     45.92 o 
  10   2   0       30.71       39.84     49.16 o 
  11   2   0        0.80        1.52     49.90 o 
   1   3   0     5064.78     4898.11     35.91 o 
   2   3   0     2234.98     1837.54     43.37 o 
   3   3   0      777.41      669.86     28.75 o 
   4   3   0     6182.48     5927.37     79.93 o 
   5   3   0       33.23      107.89     40.07 o 
   6   3   0      690.76      616.59     41.24 o 
   7   3   0       33.35      112.01     49.28 o 
   8   3   0      437.85      580.26     53.12 o 
   9   3   0        7.83       83.07     46.83 o 
  10   3   0       88.03       74.49     47.16 o 
  11   3   0       25.66       41.66     83.57 o 
   0   4   0     2911.31     2816.75     52.79 o 
   1   4   0     5244.39     5196.19     60.15 o 
   2   4   0     4260.46     3833.31    117.95 o 
   3   4   0       79.98      117.78     12.60 o 
   4   4   0      798.28      838.61     35.19 o 
   5   4   0        0.19       -0.38     14.89 o 
   6   4   0        2.76       -4.94     16.32 o 
   7   4   0       35.07       50.32     24.50 o 
   8   4   0       21.69       41.12     32.15 o 
   9   4   0        8.86       88.42     66.77 o 
  10   4   0       31.91      114.10     62.67 o 
  11   4   0        1.76      270.67    171.90 o 
   1   5   0     4460.87     4413.95     36.66 o 
   2   5   0     2494.98     2418.54     44.01 o 
   3   5   0     6978.16     7491.36    148.08 o 
   4   5   0     5829.41     6016.20    146.02 o 
   5   5   0      121.53      140.39     21.35 o 
   6   5   0     1414.59     1432.11     67.09 o 
   7   5   0     1315.31     1002.21     75.85 o 
   8   5   0      160.10       98.96     32.26 o 
   9   5   0      193.65      137.90     58.44 o 
  10   5   0      107.30      109.03     59.87 o 
  11   5   0       14.99      131.05     93.83 o 
   0   6   0      769.97      853.80     24.50 o 
   1   6   0    13843.95    14058.97    168.43 o 
   2   6   0     1956.64     2022.17     60.85 o 
   3   6   0     3857.16     3639.03     50.62 o 
   4   6   0    15060.73    14405.50    326.53 o 
   5   6   0      656.95      587.30     37.71 o 
   6   6   0      536.67      521.67     43.44 o 
   7   6   0      222.29      257.78     35.08 o 
   8   6   0      111.14       94.49     36.53 o 
   9   6   0       79.30      138.39     57.91 o 
  10   6   0       32.96       19.14     44.91 o 
  11   6   0       19.17       91.98    116.11 o 
   1   7   0      826.41      994.53     20.97 o 
   2   7   0       93.06       92.02     12.57 o 
   3   7   0      108.30      105.84     12.26 o 
   4   7   0      305.14      255.91     20.74 o 
   5   7   0     9496.22     9419.48    252.19 o 
   6   7   0       34.91       51.43     20.92 o 
   7   7   0       26.26      -12.17     23.38 o 
   8   7   0      788.74      805.93     72.53 o 
   9   7   0        6.36       42.03     36.67 o 
  10   7   0        4.83      136.52    127.42 o 
  11   7   0       43.14      -52.02    102.54 o 
   0   8   0    24219.28    24446.26    536.82 o 
   1   8   0     2701.61     2540.31     69.96 o 
   2   8   0      784.79      826.05     21.96 o 
   3   8   0     3192.21     3201.34     64.18 o 
   4   8   0       65.40       55.50     12.86 o 
   5   8   0      386.42      395.79     45.61 o 
   6   8   0      638.23      664.81     46.65 o 
   7   8   0      331.63      420.90     47.56 o 
   8   8   0       91.92      102.76     42.55 o 
   9   8   0        0.23       50.67     41.26 o 
  10   8   0       83.64      118.57     79.43 o 
  11   8   0        6.78       44.48    128.17 o 
   1   9   0     3884.82     3514.56    132.80 o 
   2   9   0     2614.13     2567.68     65.23 o 
   3   9   0      137.16      145.05     12.59 o 
   4   9   0      324.77      343.58     22.33 o 
   5   9   0        4.06      -17.85     17.85 o 
   6   9   0      544.69      610.38     52.74 o 
   7   9   0      139.78      160.14     36.21 o 
   8   9   0      179.92      244.68     48.18 o 
   9   9   0      280.33      257.70     62.78 o 
  10   9   0       89.09      196.52     99.54 o 
   0  10   0       78.78       91.46     14.34 o 
   1  10   0     1119.42     1171.57     29.10 o 
   2  10   0     1167.55     1103.97     39.59 o 
   3  10   0       35.53       45.90     19.04 o 
   4  10   0      131.77      116.31     24.61 o 
   5  10   0       58.24       99.55     18.36 o 
   6  10   0      176.47      164.85     27.22 o 
   7  10   0       89.32       83.53     35.96 o 
   8  10   0        7.23       63.34     35.02 o 
   9  10   0      261.51      361.32     79.99 o 
  10  10   0        7.28       73.97     94.62 o 
   1  11   0      263.35      259.19     14.17 o 
   2  11   0     2218.01     2144.26     67.54 o 
   3  11   0      869.60      897.02     38.92 o 
   4  11   0      240.97      266.45     28.45 o 
   5  11   0      926.25      793.16     70.95 o 
   6  11   0      503.68      479.02     36.64 o 
   7  11   0      215.48      242.52     43.48 o 
   8  11   0      379.53      383.31     64.91 o 
   9  11   0        4.00       28.10     59.17 o 
  10  11   0       31.36      -24.13     89.72 o 
   0  12   0     7291.47     7065.04    200.79 o 
   1  12   0     5139.07     4939.42    106.94 o 
   2  12   0       83.84      155.29     30.01 o 
   3  12   0      568.83      629.51     37.88 o 
   4  12   0      366.69      258.62     29.86 o 
   5  12   0      685.26      685.11     63.44 o 
   6  12   0       14.54       65.56     35.48 o 
   7  12   0       16.86      -16.67     45.16 o 
   8  12   0        0.07       70.49     44.61 o 
   9  12   0       13.63       17.89     47.14 o 
  10  12   0        4.27       45.37     66.67 o 
   1  13   0     4098.14     3965.89     96.78 o 
   2  13   0      150.04      176.48     24.51 o 
   3  13   0       17.66       39.53     17.02 o 
   4  13   0     2625.86     2544.83     83.65 o 
   5  13   0      620.83      696.83     66.01 o 
   6  13   0      105.62      118.21     39.28 o 
   7  13   0      392.98      486.46     70.22 o 
   8  13   0      245.39      236.42     61.61 o 
   9  13   0      326.53      184.93     79.04 o 
  10  13   0        1.50       -3.33     52.82 o 
   0  14   0     6245.02     6353.35    203.27 o 
   1  14   0     1944.11     1824.31     70.92 o 
   2  14   0      993.90     1039.33     49.80 o 
   3  14   0     1560.43     1571.41     67.83 o 
   4  14   0     1419.50     1323.30     58.30 o 
   5  14   0      201.36      187.83     46.79 o 
   6  14   0       19.52       25.94     35.06 o 
   7  14   0      167.94      106.90     44.91 o 
   8  14   0        6.66      -22.16     42.56 o 
   9  14   0       90.06       79.54     64.94 o 
  10  14   0       41.71      -51.92     64.50 o 
   1  15   0      980.21      896.57     48.31 o 
   2  15   0      755.04      706.69     58.26 o 
   3  15   0      811.82      847.74     52.73 o 
   4  15   0      746.74      659.60     48.64 o 
   5  15   0     1939.65     1846.63    124.13 o 
   6  15   0      193.35      172.48     44.53 o 
   7  15   0       35.15       14.60     37.57 o 
   8  15   0       50.80       82.26     48.47 o 
   9  15   0        1.08      -57.05     57.05 o 
   0  16   0      685.23      723.89     52.83 o 
   1  16   0      120.78      172.67     41.19 o 
   2  16   0       25.24       38.28     22.86 o 
   3  16   0     1575.27     1467.71     72.84 o 
   4  16   0      227.53      208.36     28.83 o 
   5  16   0        0.57        2.96     44.49 o 
   6  16   0      609.62      549.92     75.92 o 
   7  16   0        8.39       39.65     39.98 o 
   8  16   0       59.06       86.35     52.98 o 
   9  16   0        4.06       -4.63     40.55 o 
   1  17   0      331.73      320.43     36.57 o 
   2  17   0      448.61      385.75     40.17 o 
   3  17   0       18.26       31.42     23.22 o 
   4  17   0      391.40      366.92     37.72 o 
   5  17   0       10.44       15.04     31.43 o 
   6  17   0      211.75      218.92     89.10 o 
   7  17   0       45.39        0.25     35.92 o 
   8  17   0       18.70       30.85     49.09 o 
   9  17   0        0.50      -12.75     46.49 o 
   0  18   0        0.30       29.78     45.40 o 
   1  18   0      545.96      504.75     45.19 o 
   2  18   0     1326.65     1408.84    101.06 o 
   3  18   0        5.70       25.17     26.25 o 
   4  18   0      160.54      208.62     38.32 o 
   5  18   0      581.77      579.84     74.11 o 
   6  18   0        0.08      -42.21     42.21 o 
   7  18   0       29.35       99.76     56.20 o 
   8  18   0        5.60       -2.60     39.12 o 
   9  18   0        7.16      -13.43     53.08 o 
   1  19   0      724.77      779.65     58.47 o 
   2  19   0       96.02      103.56     47.53 o 
   3  19   0       12.73       62.38     27.67 o 
   4  19   0        0.96        1.86     22.96 o 
   5  19   0      658.47      778.10    111.33 o 
   6  19   0       42.15       74.11     44.47 o 
   7  19   0       17.31       41.18     47.27 o 
   8  19   0       68.40      167.72     72.34 o 
   0  20   0       20.56      -48.37     48.37 o 
   1  20   0      789.73      826.47     59.11 o 
   2  20   0      137.52      108.32     33.50 o 
   3  20   0      236.43      259.27     44.05 o 
   4  20   0     1146.13     1215.20     85.22 o 
   5  20   0        6.37      -42.11     42.11 o 
   6  20   0      181.06      226.99     64.32 o 
   7  20   0       45.98       81.95     56.89 o 
   8  20   0        3.48      -41.69     53.98 o 
   1  21   0      147.31      146.54     58.53 o 
   2  21   0      349.59      448.93     52.29 o 
   3  21   0       87.20       76.81     35.52 o 
   4  21   0      200.52      270.48     60.93 o 
   5  21   0       66.54       11.66     55.07 o 
   6  21   0       26.96       28.29     43.61 o 
   7  21   0      166.96      177.76     67.75 o 
   8  21   0       12.49      189.71     82.96 o 
   0  22   0      369.11      478.54     83.92 o 
   1  22   0      120.69      184.33     40.11 o 
   2  22   0       15.17      -27.69     27.99 o 
   3  22   0      149.44      231.02     47.23 o 
   4  22   0       83.56       54.38     41.79 o 
   5  22   0       14.78       21.15     41.46 o 
   6  22   0       14.14        6.57     39.07 o 
   7  22   0       39.19      207.48    110.24 o 
   1  23   0       82.19      153.00     72.14 o 
   2  23   0       54.16       28.81     30.20 o 
   3  23   0        7.85      -12.21     29.00 o 
   4  23   0        6.76      -45.12     45.12 o 
   5  23   0      166.31      131.92     61.05 o 
   6  23   0        0.17      -16.63     43.95 o 
   7  23   0       10.30       -7.09     49.86 o 
   0  24   0       49.81       16.43     79.92 o 
   1  24   0       85.89       90.96     48.16 o 
   2  24   0        0.04      -41.78     41.78 o 
   3  24   0       39.93       41.14     36.19 o 
   4  24   0        0.52      -20.87     41.48 o 
   5  24   0        2.26       18.38     43.93 o 
   6  24   0        4.10       24.37     43.98 o 
   1  25   0       48.92      164.27     87.28 o 
   2  25   0        0.20      -17.09     43.34 o 
   3  25   0       72.14       74.40     40.76 o 
   4  25   0        0.35      -16.79     42.58 o 
   5  25   0        0.01       -9.10     44.72 o 
   6  25   0       31.50       60.95     63.29 o 
   0  26   0      384.28       86.39     76.00 o 
   1  26   0        0.04       50.28     48.26 o 
   2  26   0        0.98      -15.57     42.00 o 
   3  26   0      109.99      139.59     67.39 o 
   4  26   0        6.43       -0.52     51.40 o 
   5  26   0       15.34       46.23     59.95 o 
   1  27   0      103.87       46.77     57.25 o 
   2  27   0        5.30       10.88     44.87 o 
   3  27   0        3.82      -26.54     58.33 o 
   4  27   0       42.03      -24.21     62.52 o 
   5  27   0       15.75       41.69     66.34 o 
   0  28   0        3.34       14.54     64.09 o 
   1  28   0       92.58       83.69     66.27 o 
   2  28   0       39.01       57.11     58.16 o 
   3  28   0       41.63       38.56     65.15 o 
   4  28   0       43.08       50.82     75.23 o 
   1  29   0       18.87       22.12     51.01 o 
   2  29   0       33.27        1.41     56.88 o 
   3  29   0       30.97       22.75     65.89 o 
   0  30   0       34.00       -4.67     62.09 o 
   1  30   0        9.27      -57.54     57.54 o 
 -11   1   1       41.92       91.51     53.27 o 
 -10   1   1       51.31       69.64     45.06 o 
  -9   1   1      292.81      336.12     78.14 o 
  -8   1   1      306.39      323.08     49.83 o 
  -7   1   1       45.75       65.43     25.91 o 
  -6   1   1       15.21       16.39     10.38 o 
  -5   1   1      560.97      489.88     31.47 o 
  -4   1   1      356.80      354.11     17.78 o 
  -3   1   1        9.31       63.28     10.77 o 
  -2   1   1     4254.25     4102.19     57.26 o 
   1   1   1     6083.73     6192.02     73.46 o 
   2   1   1    25187.40    25182.30    966.66 o 
   3   1   1     1093.73     1062.28     25.77 o 
   4   1   1     1551.80     1544.97     39.94 o 
   5   1   1       51.31       80.77     21.38 o 
   6   1   1      866.57      768.24     41.08 o 
   7   1   1      102.84      140.01     28.10 o 
   8   1   1      210.79      234.45     73.78 o 
   9   1   1        6.53       73.78     47.70 o 
  10   1   1        0.08      114.23     53.94 o 
  11   1   1       11.99       45.73     71.56 o 
 -11   2   1       56.96       53.96     49.74 o 
 -10   2   1       35.82       10.79     35.21 o 
  -9   2   1      180.07      309.46     57.88 o 
  -8   2   1      105.84       94.67     34.87 o 
  -7   2   1       14.76       10.42     29.62 o 
  -6   2   1     2935.60     2853.65     67.51 o 
  -5   2   1     3728.91     3646.77     73.43 o 
  -4   2   1    20548.37    20658.71    343.08 o 
  -3   2   1    28709.61    28799.61    333.37 o 
  -2   2   1      549.69      485.95     15.56 o 
   1   2   1    27295.68    27583.43    258.34 o 
   2   2   1     1285.36     1249.84     20.52 o 
   3   2   1     1351.89     1593.44     35.91 o 
   4   2   1     1017.12     1010.83     27.95 o 
   5   2   1       14.35        8.72     24.22 o 
   6   2   1      435.17      441.49     49.73 o 
   7   2   1      439.40      356.32     35.35 o 
   8   2   1        0.24       64.56     34.49 o 
   9   2   1       56.30      110.81     48.52 o 
  10   2   1       43.57       43.19     53.15 o 
  11   2   1       83.61       86.25     70.80 o 
 -11   3   1       65.69       40.73     45.57 o 
 -10   3   1      207.90      288.40     74.79 o 
  -9   3   1      273.54      327.43     59.55 o 
  -8   3   1      291.43      292.66     35.55 o 
  -7   3   1      257.06      220.22     31.22 o 
  -6   3   1      534.24      618.47     39.15 o 
  -5   3   1      701.62      715.04     29.85 o 
  -4   3   1      498.48      612.08     30.82 o 
  -3   3   1       12.34       27.14     12.59 o 
  -2   3   1      754.42      739.48     12.57 o 
  -1   3   1      163.08      144.64      6.12 o 
   0   3   1     8320.14     8576.94     92.99 o 
   1   3   1    15249.38    14173.60    129.83 o 
   2   3   1       29.38       33.97      8.99 o 
   3   3   1     7187.43     7088.90    126.08 o 
   4   3   1     5291.94     5485.30    102.56 o 
   5   3   1     1735.68     1679.43     43.89 o 
   6   3   1      160.95      219.43     28.83 o 
   7   3   1      307.05      457.29     61.26 o 
   8   3   1      134.27      185.75     34.63 o 
   9   3   1       47.57      124.04     55.39 o 
  10   3   1       12.37       80.58     62.03 o 
  11   3   1        0.36       97.26    120.63 o 
 -11   4   1        7.35      -25.35     60.36 o 
 -10   4   1       16.73       22.29     43.71 o 
  -9   4   1      166.83      174.47     48.43 o 
  -8   4   1     1743.52     1683.07    112.96 o 
  -7   4   1      595.86      488.04     60.67 o 
  -6   4   1      631.31      745.46     50.70 o 
  -5   4   1     1633.84     1481.84     51.80 o 
  -4   4   1      397.28      410.08     22.39 o 
  -3   4   1     8204.29     7340.54    177.92 o 
  -2   4   1    11679.00    12190.67    138.26 o 
  -1   4   1    71135.24    68759.46    743.44 o 
   0   4   1     6180.98     6777.98    103.53 o 
   1   4   1      521.97      562.46     16.24 o 
   2   4   1     4944.30     4750.96     56.90 o 
   3   4   1     5550.01     5425.31     80.51 o 
   4   4   1       72.51       67.33      8.82 o 
   5   4   1     1090.13     1204.91     54.31 o 
   6   4   1      531.55      612.20     53.50 o 
   7   4   1     1407.06     1516.56     81.87 o 
   8   4   1     1384.68     1383.87     86.63 o 
   9   4   1       70.67       59.47     52.10 o 
  10   4   1      117.35      129.51     87.04 o 
 -11   5   1       38.90      125.23     90.90 o 
 -10   5   1       99.63       34.70     50.15 o 
  -9   5   1       88.85       76.67     32.35 o 
  -8   5   1      791.12      738.38     71.74 o 
  -7   5   1       24.39       74.64     32.42 o 
  -6   5   1       72.21       90.78     38.56 o 
  -5   5   1      499.91      559.37     40.47 o 
  -4   5   1        1.57       -2.84      9.92 o 
  -3   5   1      599.28      723.62     28.35 o 
  -2   5   1     7415.04     8110.09    116.61 o 
  -1   5   1     1380.77     1377.99     22.16 o 
   0   5   1     5032.27     5393.16     59.53 o 
   1   5   1    18089.30    18434.37    175.52 o 
   2   5   1     2101.84     2187.70     37.22 o 
   3   5   1     7595.39     6995.20     98.80 o 
   4   5   1     4397.22     4604.30    120.20 o 
   5   5   1       99.66      129.00     23.58 o 
   6   5   1     2160.56     2129.92     91.64 o 
   7   5   1      221.57      239.80     56.32 o 
   8   5   1       66.71      128.38     36.38 o 
   9   5   1        0.89       31.88     41.46 o 
  10   5   1       10.96      149.51     71.78 o 
 -11   6   1       25.64        3.77    101.78 o 
 -10   6   1       26.86       85.97     70.79 o 
  -9   6   1        0.58      -17.28     29.26 o 
  -8   6   1       33.46       65.13     54.41 o 
  -7   6   1       54.59       69.25     25.62 o 
  -6   6   1      299.62      301.45     30.74 o 
  -5   6   1      107.43      105.59     17.69 o 
  -4   6   1     1919.75     1829.64     55.27 o 
  -3   6   1     1421.72     1617.54     47.10 o 
  -2   6   1     7152.89     7885.54    112.65 o 
  -1   6   1    10355.05    11114.98    147.54 o 
   0   6   1     5639.52     5368.09    125.11 o 
   1   6   1      218.04      253.40     15.70 o 
   2   6   1    12046.04    12601.50    180.74 o 
   3   6   1     1115.73      981.44     21.56 o 
   4   6   1     1760.03     1787.22     64.90 o 
   5   6   1      105.68      210.47     63.59 o 
   6   6   1      316.84      362.30     37.60 o 
   7   6   1      525.06      559.03     57.63 o 
   8   6   1        3.88       32.42     28.12 o 
   9   6   1       62.79       75.77     45.14 o 
  10   6   1       32.69       34.58     70.28 o 
 -11   7   1        1.82      -11.58     59.70 o 
 -10   7   1       20.95      -12.92     38.12 o 
  -9   7   1        2.23       67.34     38.81 o 
  -8   7   1      388.48      480.29     58.28 o 
  -7   7   1      187.25      242.80     41.55 o 
  -6   7   1       10.50       41.81     33.66 o 
  -5   7   1        1.26       -1.91     12.58 o 
  -4   7   1      132.84      135.08     14.64 o 
  -3   7   1      636.55      629.15     18.77 o 
  -2   7   1    10389.02    10471.45    153.69 o 
  -1   7   1     1765.61     1972.56    108.33 o 
   0   7   1      738.82      709.80     18.10 o 
   1   7   1      324.50      345.84     17.71 o 
   2   7   1     1707.64     1712.26     36.58 o 
   3   7   1     1186.97     1043.98     26.47 o 
   4   7   1       20.12       57.62     32.23 o 
   5   7   1       70.37       63.80     20.83 o 
   6   7   1      634.03      613.62     49.02 o 
   7   7   1       55.98      107.85     33.28 o 
   8   7   1       38.15       -8.08     25.65 o 
   9   7   1        0.01       74.14     43.28 o 
  10   7   1        4.38        1.53     51.71 o 
 -11   8   1        0.68       -5.26     58.33 o 
 -10   8   1      127.74      106.11     63.45 o 
  -9   8   1        1.39       -8.45     30.36 o 
  -8   8   1      179.06      233.18     43.50 o 
  -7   8   1     1265.31     1248.25     70.16 o 
  -6   8   1      214.78      194.57     41.77 o 
  -5   8   1      813.03      675.01     36.50 o 
  -4   8   1     3055.19     2993.55     54.31 o 
  -3   8   1     4939.42     5023.12     86.60 o 
  -2   8   1      922.33      946.14     29.91 o 
  -1   8   1      967.66     1070.24     52.06 o 
   0   8   1      171.85      206.14     15.95 o 
   1   8   1     3513.39     3924.64     87.31 o 
   2   8   1     1927.89     1892.02     43.00 o 
   3   8   1     3016.49     2859.09     69.88 o 
   4   8   1       19.91        5.05     23.73 o 
   5   8   1        2.16      -12.92     16.75 o 
   6   8   1      106.66      148.64     34.14 o 
   7   8   1      990.92     1066.06     76.18 o 
   8   8   1      157.43      144.51     37.95 o 
   9   8   1      230.11      238.01     79.99 o 
  10   8   1        0.93       14.33     88.97 o 
 -11   9   1        0.40      -90.76     90.76 o 
 -10   9   1        4.20       13.00     58.26 o 
  -9   9   1      727.39      577.14     88.78 o 
  -8   9   1       27.70       49.68     32.71 o 
  -7   9   1      340.49      375.54     40.66 o 
  -6   9   1      889.22      921.25     52.90 o 
  -5   9   1      218.06      279.75     24.86 o 
  -4   9   1     1915.02     1873.88     54.26 o 
  -3   9   1       49.51       77.96     17.53 o 
  -2   9   1     1562.29     1626.79     40.12 o 
  -1   9   1     1663.87     1639.06     77.85 o 
   0   9   1       22.05       45.61     20.90 o 
   1   9   1     4784.05     4927.92    124.26 o 
   2   9   1      321.09      392.73     20.92 o 
   3   9   1     3369.94     3525.19     90.08 o 
   4   9   1     3729.04     3459.95     98.77 o 
   5   9   1      362.34      415.62     57.39 o 
   6   9   1      109.43      109.54     28.02 o 
   7   9   1      592.13      562.61     53.88 o 
   8   9   1       15.45       10.34     34.81 o 
   9   9   1        0.56      -24.45     46.83 o 
  10   9   1        1.79       -6.03    102.54 o 
 -11  10   1       53.88       78.41    113.85 o 
 -10  10   1       30.67       13.81     64.31 o 
  -9  10   1       82.30      172.07     65.89 o 
  -8  10   1        9.19       24.16     26.20 o 
  -7  10   1      190.99      226.70     36.96 o 
  -6  10   1      838.51      688.29     44.40 o 
  -5  10   1     2871.34     2690.90     85.19 o 
  -4  10   1     9060.17     8723.93    161.34 o 
  -3  10   1     2399.16     2388.85     64.30 o 
  -2  10   1     1041.32     1154.08     27.69 o 
  -1  10   1     4378.80     4231.24     82.27 o 
   0  10   1      608.69      526.68     28.72 o 
   1  10   1       51.97       76.13     13.58 o 
   2  10   1      954.34      921.66     36.32 o 
   3  10   1     1303.10     1235.14     26.69 o 
   4  10   1       91.01      126.42     24.28 o 
   5  10   1      741.09      757.60     40.49 o 
   6  10   1      203.92      166.08     32.41 o 
   7  10   1       43.37       48.52     29.54 o 
   8  10   1       30.99       52.05     40.75 o 
   9  10   1       27.40      935.42    683.09 o 
  10  10   1       45.89       67.86    111.59 o 
 -11  11   1       42.25       42.98    129.68 o 
 -10  11   1       38.76       40.09     52.00 o 
  -9  11   1        0.43       52.94     41.24 o 
  -8  11   1       56.99      156.56     88.51 o 
  -7  11   1      320.56      364.38     40.76 o 
  -6  11   1        3.90       40.68     25.48 o 
  -5  11   1      823.87      703.60     35.41 o 
  -4  11   1      250.91      229.61     16.86 o 
  -3  11   1     1150.22     1028.82     25.09 o 
  -2  11   1     3930.97     3916.52     74.91 o 
  -1  11   1      625.05      643.46     29.05 o 
   0  11   1     6993.81     6879.11    132.21 o 
   1  11   1       30.25       34.41     14.64 o 
   2  11   1      534.52      610.96     33.22 o 
   3  11   1     6133.02     5910.39    153.83 o 
   4  11   1     1621.25     1465.77     64.28 o 
   5  11   1     1404.80     1229.05     54.43 o 
   6  11   1       13.87       34.65     19.82 o 
   7  11   1      129.84      108.58     43.81 o 
   8  11   1      204.69      271.04     99.46 o 
   9  11   1       18.42       39.84     68.81 o 
  10  11   1       39.78       41.31     73.19 o 
 -10  12   1       26.87       16.67     46.50 o 
  -9  12   1       23.30       26.30     50.49 o 
  -8  12   1      316.50      432.38     76.79 o 
  -7  12   1        5.99       40.64     34.59 o 
  -6  12   1       38.73        4.56     19.07 o 
  -5  12   1      380.08      329.01     25.22 o 
  -4  12   1       77.05       86.71     27.93 o 
  -3  12   1     5230.15     4644.09    169.35 o 
  -2  12   1      896.89      891.33     44.41 o 
  -1  12   1     3473.47     3558.50     82.13 o 
   0  12   1     8872.92     9197.25    182.81 o 
   1  12   1     1527.50     1473.33     59.10 o 
   2  12   1      934.18     1023.75     48.69 o 
   3  12   1      294.54      299.48     41.53 o 
   4  12   1        1.25      -20.35     23.61 o 
   5  12   1     2542.75     2475.48    139.20 o 
   6  12   1       12.08       14.39     28.95 o 
   7  12   1       14.62       20.21     34.02 o 
   8  12   1      356.30      171.29     72.74 o 
   9  12   1        5.35        7.12     40.07 o 
  10  12   1        4.95       46.24     62.10 o 
 -10  13   1       16.82       37.39     49.59 o 
  -9  13   1       50.70       97.08     94.85 o 
  -8  13   1       10.43      129.38     85.23 o 
  -7  13   1      120.39      138.55     47.91 o 
  -6  13   1       30.19       52.79     32.54 o 
  -5  13   1        0.24       73.36     30.60 o 
  -4  13   1      106.54      193.62     45.37 o 
  -3  13   1       23.29        0.56     15.67 o 
  -2  13   1      509.13      422.00     28.52 o 
  -1  13   1       20.09       12.14     10.38 o 
   0  13   1      989.54     1104.87     35.82 o 
   1  13   1     7181.40     7434.33    203.31 o 
   2  13   1      122.33       89.68     24.20 o 
   3  13   1      317.09      288.01     28.50 o 
   4  13   1       80.70       79.65     19.78 o 
   5  13   1      629.90      554.32     66.62 o 
   6  13   1       59.28      100.25     38.21 o 
   7  13   1      250.68      212.51     72.59 o 
   8  13   1       33.60       29.31     54.00 o 
   9  13   1       15.85       39.41     52.67 o 
 -10  14   1        0.04      -23.71     47.71 o 
  -9  14   1        0.51        2.00     37.88 o 
  -8  14   1       11.22        1.98     33.57 o 
  -7  14   1       49.40       26.81     36.35 o 
  -6  14   1        3.03      138.38    118.98 o 
  -5  14   1      639.77      681.38     69.43 o 
  -4  14   1      307.97      264.61     26.45 o 
  -3  14   1     1916.36     1913.91     77.72 o 
  -2  14   1      760.43      691.39     33.21 o 
  -1  14   1        0.48       -8.67     10.48 o 
   0  14   1       41.41       37.79     15.23 o 
   1  14   1      523.27      527.71     49.83 o 
   2  14   1      952.55     1324.06    183.54 o 
   3  14   1      449.80      355.19     32.38 o 
   4  14   1      164.43      235.96     30.76 o 
   5  14   1      162.44      332.24     51.02 o 
   6  14   1      150.49      240.51     52.81 o 
   7  14   1      656.20      660.91    143.76 o 
   8  14   1        1.86      -23.99     39.02 o 
   9  14   1        5.67        2.13     43.11 o 
 -10  15   1       13.26       39.09     55.57 o 
  -9  15   1        4.76       62.03     47.24 o 
  -8  15   1       37.18        9.52     51.45 o 
  -7  15   1       13.34       24.49     37.20 o 
  -6  15   1       14.18       44.08     36.99 o 
  -5  15   1        0.37       -5.27     36.78 o 
  -4  15   1      370.97      319.90     33.49 o 
  -3  15   1       45.46       54.29     22.33 o 
  -2  15   1        0.28       69.29     31.73 o 
  -1  15   1      574.84      575.33     41.75 o 
   0  15   1     2499.66     2230.58     68.00 o 
   1  15   1      115.47      190.43     28.84 o 
   2  15   1     1187.27     1140.43     61.32 o 
   3  15   1       58.32       85.93     39.35 o 
   4  15   1       36.73       19.20     23.26 o 
   5  15   1      332.39      366.99     56.85 o 
   6  15   1        7.67       13.68     33.01 o 
   7  15   1       71.44       57.14     52.39 o 
   8  15   1      166.32      163.13     71.09 o 
   9  15   1        3.90       47.46     53.42 o 
 -10  16   1        5.76       28.41     57.23 o 
  -9  16   1       63.68      180.58    104.58 o 
  -8  16   1      112.43      102.57     57.82 o 
  -7  16   1       94.09       69.96     42.10 o 
  -6  16   1        7.62       35.10     46.14 o 
  -5  16   1      225.51      233.87     48.82 o 
  -4  16   1     1204.91     1183.10     61.66 o 
  -3  16   1        1.22       46.02     24.12 o 
  -2  16   1      182.40      208.40     28.83 o 
  -1  16   1     1881.38     1663.48     56.83 o 
   0  16   1      186.41      212.29     20.37 o 
   1  16   1       43.74       59.48     24.02 o 
   2  16   1      478.77      487.83     39.81 o 
   3  16   1      104.18      208.98     37.49 o 
   4  16   1      126.45      120.68     25.68 o 
   5  16   1       13.75      124.75     76.82 o 
   6  16   1      185.39      253.83     56.07 o 
   7  16   1      140.44       44.60     62.57 o 
   8  16   1      210.23      234.53     71.56 o 
   9  16   1       60.86      -37.86     58.31 o 
  -9  17   1      219.53      269.05     81.51 o 
  -8  17   1       64.07      -34.35     47.98 o 
  -7  17   1      253.02      310.99     84.12 o 
  -6  17   1      315.05      398.48     74.22 o 
  -5  17   1      124.65      204.42     56.48 o 
  -4  17   1        1.72       -9.84     19.53 o 
  -3  17   1      689.40      678.87     52.35 o 
  -2  17   1      211.79      312.05     56.10 o 
  -1  17   1     1137.03     1171.98     47.93 o 
   0  17   1      627.63      645.70     40.85 o 
   1  17   1     2716.00     2415.27    187.63 o 
   2  17   1        0.19      -28.17     28.17 o 
   3  17   1      138.45      176.15     34.43 o 
   4  17   1     1349.95     1352.42     79.05 o 
   5  17   1       33.80       79.30    103.93 o 
   6  17   1       40.87       40.50     51.69 o 
   7  17   1      332.61      432.87     84.53 o 
   8  17   1       23.24       75.40     58.21 o 
   9  17   1        8.90       46.48     64.28 o 
  -9  18   1        3.37      -38.53     54.51 o 
  -8  18   1      128.89      -12.32     43.87 o 
  -7  18   1      197.65      274.05     88.15 o 
  -6  18   1       33.79      -17.51     35.74 o 
  -5  18   1      870.64      936.16     92.06 o 
  -4  18   1     1286.33     1336.34     77.52 o 
  -3  18   1       26.22        0.28     19.73 o 
  -2  18   1      789.52      818.89     64.24 o 
  -1  18   1      689.83      642.71     36.18 o 
   0  18   1      435.76      449.23     42.09 o 
   1  18   1      207.97      247.21     60.40 o 
   2  18   1      284.99      265.63     40.60 o 
   3  18   1      923.46      859.87     63.45 o 
   4  18   1        1.20      -43.78     43.78 o 
   5  18   1      446.77      429.72     68.59 o 
   6  18   1      121.74      128.45     54.46 o 
   7  18   1       73.97       52.86     46.43 o 
   8  18   1       94.50      118.95     66.71 o 
  -9  19   1        3.48       50.29     53.21 o 
  -8  19   1      185.22      285.15     87.15 o 
  -7  19   1       95.83       32.35     45.48 o 
  -6  19   1       75.82       69.74     45.65 o 
  -5  19   1      210.61      306.41     62.36 o 
  -4  19   1      227.41      221.83     39.07 o 
  -3  19   1      479.75      530.73     50.28 o 
  -2  19   1      187.30      268.25     48.09 o 
  -1  19   1        0.00       10.10     19.55 o 
   0  19   1      507.46      603.86     59.18 o 
   1  19   1      237.83      281.94     69.23 o 
   2  19   1       19.27       20.65     29.90 o 
   3  19   1      852.49      778.41     64.96 o 
   4  19   1       81.73      212.39     89.28 o 
   5  19   1      195.68      242.42     60.83 o 
   6  19   1       43.99       99.35     95.93 o 
   7  19   1        3.94      115.78     61.50 o 
   8  19   1        8.54      -24.57     56.39 o 
  -8  20   1        0.07       85.26     62.06 o 
  -7  20   1       14.87       -0.41     35.27 o 
  -6  20   1        9.38       54.40     45.53 o 
  -5  20   1       88.99        5.00     40.81 o 
  -4  20   1       30.03       46.67     29.17 o 
  -3  20   1      133.46      128.10     35.53 o 
  -2  20   1      350.52      513.45     50.69 o 
  -1  20   1       68.86      149.34     48.18 o 
   0  20   1        6.98       22.57     24.00 o 
   1  20   1      288.31      285.17     40.08 o 
   2  20   1       96.46      111.66     34.70 o 
   3  20   1       27.13       50.49     32.45 o 
   4  20   1       69.79       96.43     46.87 o 
   5  20   1       69.39       60.29     46.21 o 
   6  20   1        8.08      -28.45     42.13 o 
   7  20   1       48.60       73.97     58.85 o 
   8  20   1        2.98       -9.99     47.21 o 
  -8  21   1       35.79        7.25     42.66 o 
  -7  21   1        0.20      106.90     57.18 o 
  -6  21   1       24.35       -0.29     37.31 o 
  -5  21   1        0.03        7.91     36.00 o 
  -4  21   1      156.83      248.77     65.36 o 
  -3  21   1       46.71       80.09     33.05 o 
  -2  21   1      354.64      408.44     48.40 o 
  -1  21   1       55.91       52.59     31.95 o 
   0  21   1       47.03       57.22     28.32 o 
   1  21   1      148.39      126.14     37.58 o 
   2  21   1      172.52      273.52     60.94 o 
   3  21   1       40.40       89.14     50.50 o 
   4  21   1       45.77       39.76     40.01 o 
   5  21   1       30.29       -6.74     35.30 o 
   6  21   1        9.86      116.98     56.27 o 
   7  21   1        0.29      -29.81     57.80 o 
  -8  22   1       19.51       99.13     72.80 o 
  -7  22   1       13.46       22.48     60.07 o 
  -6  22   1       11.81       14.51     42.96 o 
  -5  22   1      717.90      732.62     91.29 o 
  -4  22   1       14.80       -6.85     28.08 o 
  -3  22   1        8.61       61.49     42.26 o 
  -2  22   1      111.28       45.75     28.43 o 
  -1  22   1       77.97      157.74     49.17 o 
   0  22   1       95.08      184.09     53.58 o 
   1  22   1       57.31       38.20     29.86 o 
   2  22   1        0.66      -28.62     30.65 o 
   3  22   1       38.72      112.33     39.01 o 
   4  22   1        0.50       43.19     43.14 o 
   5  22   1      116.09       72.16     50.57 o 
   6  22   1       19.52       25.27     51.38 o 
   7  22   1        0.06       94.54     68.42 o 
  -7  23   1        2.16      -58.29     58.29 o 
  -6  23   1       22.81       44.86     49.62 o 
  -5  23   1       84.55       49.11     45.17 o 
  -4  23   1       24.85      -12.32     31.09 o 
  -3  23   1      169.25      237.46     78.27 o 
  -2  23   1       34.04       62.29     34.56 o 
  -1  23   1       37.66      247.29     57.36 o 
   0  23   1       75.70       51.55     43.53 o 
   1  23   1        1.18       54.02     31.94 o 
   2  23   1        0.20       29.24     33.61 o 
   3  23   1      243.82      121.02     44.22 o 
   4  23   1       77.17      162.98     86.12 o 
   5  23   1       71.15       69.78     49.96 o 
   6  23   1        0.16       91.63     57.76 o 
   7  23   1       11.19       37.32     60.86 o 
  -7  24   1       37.65       95.63     66.36 o 
  -6  24   1       18.76      107.26     62.76 o 
  -5  24   1       32.60       93.17     54.91 o 
  -4  24   1      480.40      483.49     80.94 o 
  -3  24   1        2.19        2.98     27.50 o 
  -2  24   1        9.84      -45.23     45.23 o 
  -1  24   1      501.54      537.04     80.18 o 
   0  24   1       74.00       94.56     51.69 o 
   1  24   1       20.64       13.64     38.09 o 
   2  24   1       99.73      143.62     61.56 o 
   3  24   1        8.66       37.88     36.26 o 
   4  24   1       11.90       23.63     45.70 o 
   5  24   1        9.08      -47.60     47.60 o 
   6  24   1       77.05       76.05     65.38 o 
  -6  25   1       51.72       70.28     58.81 o 
  -5  25   1        3.29      -31.11     60.16 o 
  -4  25   1        9.59        0.55     35.07 o 
  -3  25   1      149.78       66.84     48.94 o 
  -2  25   1       48.66      -16.91     40.94 o 
  -1  25   1       55.05      -48.47     48.47 o 
   0  25   1       89.32      166.81     83.47 o 
   1  25   1      227.85      145.15     72.81 o 
   2  25   1       39.40      -11.45     43.82 o 
   3  25   1        2.00       -6.75     41.59 o 
   4  25   1       92.02       69.23     56.65 o 
   5  25   1        0.48       92.80     67.23 o 
   6  25   1        0.56        6.72     46.94 o 
  -6  26   1        0.13       62.08     67.25 o 
  -5  26   1       30.67      112.38     76.67 o 
  -4  26   1        5.61      -14.78     52.43 o 
  -3  26   1        1.18       25.58     45.42 o 
  -2  26   1       82.68       94.40     56.10 o 
  -1  26   1       94.53       75.34     52.42 o 
   0  26   1       25.85      -39.89     43.02 o 
   1  26   1       23.27       82.71     53.04 o 
   2  26   1       40.18        5.03     37.66 o 
   3  26   1       23.09        9.20     45.73 o 
   4  26   1        2.59        1.92     51.24 o 
   5  26   1       53.83       14.19     56.37 o 
  -5  27   1        5.04       29.23     61.32 o 
  -4  27   1       38.40       28.35     64.22 o 
  -3  27   1        9.26        9.52     59.75 o 
  -2  27   1        0.04       71.90     53.60 o 
  -1  27   1       10.94       78.52     52.51 o 
   0  27   1        3.36       28.93     74.62 o 
   1  27   1        0.07      125.07     68.34 o 
   2  27   1      184.67      151.77     80.16 o 
   3  27   1       35.90       17.08     52.07 o 
   4  27   1       18.12       68.78     69.65 o 
  -4  28   1        0.62      231.25    171.62 o 
  -3  28   1        2.02      -54.23     65.28 o 
  -2  28   1        3.63       25.57     43.68 o 
  -1  28   1       27.94        4.10     40.44 o 
   0  28   1        6.91      -13.92     44.56 o 
   1  28   1        0.00       81.24     61.21 o 
   2  28   1        0.18       15.44     60.72 o 
   3  28   1       15.55       24.27     65.34 o 
  -3  29   1        1.86       64.40     83.83 o 
  -2  29   1        6.73       14.00     52.48 o 
  -1  29   1        0.87       30.63     49.66 o 
   0  29   1       87.45       22.13     52.92 o 
   1  29   1        2.10       21.94     51.86 o 
   2  29   1        0.02       14.06     55.04 o 
  -1  30   1        1.26       -1.48     47.95 o 
   0  30   1       19.64       -7.56     49.12 o 
 -12   0   2        1.66      352.10    196.03 o 
 -11   0   2        6.28       17.15     53.84 o 
 -10   0   2      988.74      813.60    133.29 o 
  -9   0   2     1104.94     1062.60    143.06 o 
  -8   0   2     2920.73     2656.46    220.53 o 
  -7   0   2        3.51      -24.23     30.23 o 
  -6   0   2     1194.87     1117.11    115.27 o 
  -5   0   2     5814.28     6231.82    175.96 o 
  -4   0   2     2485.52     2227.19     63.78 o 
  -3   0   2      736.87      921.99     27.56 o 
  -2   0   2    45545.03    43968.66    743.12 o 
   0   0   2      114.76       62.99      9.22 o 
   1   0   2     1423.03     1789.43     55.69 o 
   2   0   2     8285.17     8240.20    189.60 o 
   3   0   2     1127.11     1146.97     43.85 o 
   4   0   2     1719.37     1565.76     63.54 o 
   5   0   2     1180.32     1192.42     81.29 o 
   6   0   2     3498.89     3190.09    129.58 o 
   7   0   2      412.10      395.58     78.26 o 
   8   0   2     2376.40     2111.17    194.13 o 
   9   0   2        0.90        0.31     53.53 o 
  10   0   2      121.52       85.95    105.55 o 
 -12   1   2        0.01      114.41     94.56 o 
 -11   1   2       11.33        2.40     39.01 o 
 -10   1   2      101.85      133.18     53.15 o 
  -9   1   2       13.14       46.91     41.48 o 
  -8   1   2      227.96      235.23     29.48 o 
  -7   1   2       15.68       33.28     11.60 o 
  -6   1   2      127.57      141.95     25.88 o 
  -5   1   2       69.83       43.13      9.73 o 
  -4   1   2      298.45      245.42     12.66 o 
  -3   1   2      717.03      673.75     18.63 o 
  -2   1   2        8.79       11.61      5.34 o 
  -1   1   2     3158.90     4103.64     54.52 o 
   0   1   2    26787.66    27570.10    561.09 o 
   1   1   2        4.16       18.86      7.92 o 
   2   1   2     3131.94     2690.99     57.22 o 
   3   1   2     6168.85     6117.17    117.30 o 
   4   1   2     1141.60     1274.03     38.44 o 
   5   1   2        1.28       10.37     11.04 o 
   6   1   2       64.84      140.85     20.77 o 
   7   1   2      136.18      131.98     41.70 o 
   8   1   2       92.93       95.89     50.47 o 
   9   1   2       57.13      213.86     96.20 o 
  10   1   2        2.53      128.61    175.67 o 
 -12   2   2       38.44       41.38     86.24 o 
 -11   2   2       26.85       -3.85     50.63 o 
 -10   2   2       17.68        6.25     34.16 o 
  -9   2   2      357.22      415.34     61.52 o 
  -8   2   2       26.73       35.80     43.54 o 
  -7   2   2       21.29       15.17     13.02 o 
  -6   2   2     6891.00     7080.42    150.19 o 
  -5   2   2      687.42      737.95     52.29 o 
  -4   2   2      714.42      786.20     38.51 o 
  -3   2   2     1108.04     1000.36     20.46 o 
  -2   2   2     5957.77     6453.43    127.11 o 
  -1   2   2       22.52       14.42      4.66 o 
   0   2   2     8904.47     8782.77     88.45 o 
   1   2   2      657.48      779.36     28.77 o 
   2   2   2     6027.00     6526.85    109.07 o 
   3   2   2     3166.35     3266.87     74.94 o 
   4   2   2     6263.06     6231.70    144.53 o 
   5   2   2      166.74      244.01     22.42 o 
   6   2   2      450.21      473.04     39.83 o 
   7   2   2      668.50      764.55     80.53 o 
   8   2   2       18.38      -37.53     37.53 o 
   9   2   2       30.65       22.00     39.67 o 
  10   2   2       22.24       41.37     48.24 o 
 -12   3   2       76.18      201.31    117.16 o 
 -11   3   2        5.39      -27.65     67.52 o 
 -10   3   2        1.40        4.41     33.36 o 
  -9   3   2      607.04      673.33     72.02 o 
  -8   3   2       47.25       83.01     26.62 o 
  -7   3   2      133.17      184.56     24.75 o 
  -6   3   2      166.33      122.96     32.70 o 
  -5   3   2     3210.95     3111.58     85.50 o 
  -4   3   2    14543.68    14969.08    236.32 o 
  -3   3   2     2894.73     2829.80     46.39 o 
  -2   3   2      861.49     1239.43     28.69 o 
  -1   3   2     1239.54     1379.73     38.30 o 
   0   3   2       48.27       50.25      8.59 o 
   1   3   2      131.56      169.41     17.87 o 
   2   3   2     3497.93     3608.09     64.64 o 
   3   3   2      333.77      409.75     30.29 o 
   4   3   2       33.26       30.37     15.37 o 
   5   3   2       61.19       72.00     28.60 o 
   6   3   2       87.24       77.30     25.20 o 
   7   3   2        1.34       35.54     23.78 o 
   8   3   2      163.51      129.02     48.16 o 
   9   3   2       40.17       16.91     38.20 o 
  10   3   2       44.27       73.33     54.36 o 
 -12   4   2        0.16       77.00     84.21 o 
 -11   4   2       50.13      147.54     84.00 o 
 -10   4   2       89.16       88.75     43.67 o 
  -9   4   2      239.73      212.96     59.82 o 
  -8   4   2       24.36       78.67     29.04 o 
  -7   4   2       43.92       13.19     16.73 o 
  -6   4   2      544.14      685.39     38.88 o 
  -5   4   2        0.15       -7.76      7.76 o 
  -4   4   2       25.51       34.34      8.76 o 
  -3   4   2       21.96       35.78      9.62 o 
  -2   4   2      281.01      230.35     24.54 o 
  -1   4   2      142.21      208.78     10.79 o 
   0   4   2      332.20      354.60     21.64 o 
   1   4   2     3049.15     3128.62     50.95 o 
   2   4   2      312.01      346.72     17.18 o 
   3   4   2       25.39       24.13      8.55 o 
   4   4   2      130.39      137.69     21.47 o 
   5   4   2      332.66      341.92     33.20 o 
   6   4   2        7.18       60.93     56.96 o 
   7   4   2      537.22      577.83     54.64 o 
   8   4   2      292.57      279.02     66.42 o 
   9   4   2       19.39      -24.81     38.79 o 
  10   4   2       28.00       -9.46     41.26 o 
 -12   5   2       82.29       85.95    122.14 o 
 -11   5   2       95.19       77.67     58.56 o 
 -10   5   2       10.53       77.20     48.51 o 
  -9   5   2       41.86       63.13     32.31 o 
  -8   5   2        2.42      -24.43     24.43 o 
  -7   5   2       59.62      126.18     38.86 o 
  -6   5   2     2359.64     2356.74     90.49 o 
  -5   5   2     2855.94     2510.81    108.59 o 
  -4   5   2       94.66       47.15     15.23 o 
  -3   5   2      303.43      354.16     23.72 o 
  -2   5   2    31754.64    32285.11    468.00 o 
  -1   5   2    21436.74    22216.69    343.69 o 
   0   5   2       41.41       21.38      6.00 o 
   1   5   2    14450.63    14952.12    341.63 o 
   2   5   2     7456.67     7846.11    132.32 o 
   3   5   2     1769.62     1570.32     38.47 o 
   4   5   2     2975.11     2658.29     66.54 o 
   5   5   2      125.42      155.74     25.23 o 
   6   5   2      844.16      810.33     59.78 o 
   7   5   2        1.88        5.69     23.11 o 
   8   5   2       62.31      173.57     47.16 o 
   9   5   2        1.59       51.61     44.76 o 
  10   5   2       51.77       97.99     80.95 o 
 -11   6   2       78.22       83.52     52.45 o 
 -10   6   2       39.66       30.03     38.12 o 
  -9   6   2      138.00      182.66     52.65 o 
  -8   6   2      318.20      403.67     50.62 o 
  -7   6   2       77.23      112.67     26.70 o 
  -6   6   2     5970.33     5695.15    169.87 o 
  -5   6   2     4463.84     4336.80    120.85 o 
  -4   6   2     2428.04     2533.18     61.29 o 
  -3   6   2     4793.77     5232.71     89.39 o 
  -2   6   2     7460.99     8053.31    126.39 o 
  -1   6   2    13542.65    14441.17    240.93 o 
   0   6   2    17351.59    17871.63    218.69 o 
   1   6   2      340.52      367.52     12.76 o 
   2   6   2      475.64      540.26     19.50 o 
   3   6   2     1992.72     2089.89     49.90 o 
   4   6   2    16103.93    15900.52    294.73 o 
   5   6   2      876.88      875.04     53.41 o 
   6   6   2      103.34      166.60     32.56 o 
   7   6   2      570.26      581.06     56.36 o 
   8   6   2        3.97      -34.85     34.85 o 
   9   6   2       12.68       92.00     48.41 o 
  10   6   2       19.96       30.38     88.91 o 
 -11   7   2       29.70      -29.98     77.75 o 
 -10   7   2      121.17      251.98     92.33 o 
  -9   7   2       98.94       44.29     33.51 o 
  -8   7   2        4.08       17.17     33.95 o 
  -7   7   2      479.19      454.80     42.43 o 
  -6   7   2      666.23      655.49     41.64 o 
  -5   7   2     6422.90     6193.19    162.95 o 
  -4   7   2        5.06       20.58     10.43 o 
  -3   7   2     1262.44     1141.84     32.76 o 
  -2   7   2      144.32      147.71     11.13 o 
  -1   7   2     3259.74     3595.18     70.53 o 
   0   7   2    14064.37    14163.11    209.61 o 
   1   7   2     2951.30     3034.35     60.12 o 
   2   7   2      879.17      946.24     43.83 o 
   3   7   2    22294.47    21635.46    392.36 o 
   4   7   2      231.76      209.54     26.99 o 
   5   7   2     1201.99     1165.40     62.54 o 
   6   7   2      109.50      165.03     46.36 o 
   7   7   2        4.43        5.73     22.64 o 
   8   7   2        0.27      -10.48     29.01 o 
   9   7   2       35.46       24.64     45.19 o 
  10   7   2        0.06       42.27     57.03 o 
 -11   8   2        8.12      -12.82     88.21 o 
 -10   8   2      272.80      329.39     68.45 o 
  -9   8   2      524.08      608.07     70.09 o 
  -8   8   2     1046.23      806.73     62.25 o 
  -7   8   2      621.81      592.24     45.88 o 
  -6   8   2       12.29       36.75     19.35 o 
  -5   8   2     3219.13     3005.81    131.20 o 
  -4   8   2        7.81       28.11      8.97 o 
  -3   8   2      384.21      412.10     22.38 o 
  -2   8   2      260.72      211.13     12.56 o 
  -1   8   2     4013.08     3871.57     71.44 o 
   0   8   2      921.38      950.55     28.89 o 
   1   8   2     2673.95     2746.23     50.98 o 
   2   8   2    11096.64    10978.25    186.74 o 
   3   8   2     3883.27     3947.76     85.07 o 
   4   8   2     2567.49     2410.92     79.86 o 
   5   8   2      476.42      459.70     36.95 o 
   6   8   2     2273.04     2179.34    106.00 o 
   7   8   2      416.39      494.66     82.64 o 
   8   8   2      456.74      483.60     65.98 o 
   9   8   2        4.29       -1.51     89.72 o 
  10   8   2        1.78     1985.01   1522.62 o 
 -11   9   2       14.65       48.73     75.36 o 
 -10   9   2       25.72       25.68     46.16 o 
  -9   9   2       12.52       52.37     35.73 o 
  -8   9   2      193.72      282.11     51.13 o 
  -7   9   2      126.77      139.55     39.29 o 
  -6   9   2       59.44      112.84     36.62 o 
  -5   9   2      129.40      117.82     21.64 o 
  -4   9   2     2714.83     2581.29     56.24 o 
  -3   9   2      220.73      201.58     27.87 o 
  -2   9   2       51.30       50.85     21.97 o 
  -1   9   2     6909.71     7088.13    131.43 o 
   0   9   2    17305.70    18151.20    293.84 o 
   1   9   2     1651.05     1643.90     50.44 o 
   2   9   2      410.51      468.83     32.09 o 
   3   9   2     2150.44     1982.96     56.25 o 
   4   9   2      148.44      116.38     28.28 o 
   5   9   2       15.30        9.42     17.55 o 
   6   9   2      312.26      349.17     40.07 o 
   7   9   2        8.29       12.51     26.25 o 
   8   9   2      218.92      176.24     64.61 o 
   9   9   2      162.97      180.95    152.30 o 
  10   9   2       16.98       59.56    137.97 o 
 -11  10   2        5.66        1.60     69.36 o 
 -10  10   2       40.31       27.52     50.82 o 
  -9  10   2      566.11      600.91     66.76 o 
  -8  10   2      401.26      499.46     53.44 o 
  -7  10   2       71.59       50.43     39.94 o 
  -6  10   2        0.78       11.17     15.47 o 
  -5  10   2     2223.92     1985.43     93.59 o 
  -4  10   2      613.61      489.88     23.83 o 
  -3  10   2      832.14      818.55     26.80 o 
  -2  10   2        6.03       -8.38      8.38 o 
  -1  10   2     2441.64     2311.15     53.47 o 
   0  10   2      182.58      276.23     51.28 o 
   1  10   2    12553.85    13012.23    299.20 o 
   2  10   2      239.93      222.57     20.03 o 
   3  10   2     1164.21     1031.84     30.40 o 
   4  10   2      395.81      428.33     46.07 o 
   5  10   2       16.39       -7.71     16.71 o 
   6  10   2        2.02       -3.89     19.86 o 
   7  10   2      222.71      192.38     39.14 o 
   8  10   2        4.24        4.79     55.14 o 
   9  10   2        1.81       -2.84     52.41 o 
  10  10   2        1.73        0.75     90.48 o 
 -11  11   2       20.63      -64.84    135.71 o 
 -10  11   2        0.02        9.39     37.75 o 
  -9  11   2       26.65       37.54     48.78 o 
  -8  11   2        0.11       21.31     24.48 o 
  -7  11   2       20.36       42.29     23.52 o 
  -6  11   2      113.40      131.54     25.75 o 
  -5  11   2       47.35       54.78     15.86 o 
  -4  11   2       88.91       74.56     11.43 o 
  -3  11   2      726.50      791.59     32.94 o 
  -2  11   2     5002.35     4532.59     95.25 o 
  -1  11   2      577.20      529.03     23.29 o 
   0  11   2     2632.75     2652.53     57.85 o 
   1  11   2     1584.05     1578.15     60.36 o 
   2  11   2     1254.85     1184.96     49.18 o 
   3  11   2     1187.99     1191.49     51.39 o 
   4  11   2        3.62       40.72     16.81 o 
   5  11   2      204.31      277.22     46.32 o 
   6  11   2       24.16       57.79     35.11 o 
   7  11   2       20.62       58.83     40.57 o 
   8  11   2        0.82       19.11     44.98 o 
   9  11   2       19.34       21.96     70.11 o 
 -11  12   2       68.83      104.36    109.29 o 
 -10  12   2       90.13      218.65     79.44 o 
  -9  12   2      339.81      374.28     71.11 o 
  -8  12   2       42.30       81.01     41.13 o 
  -7  12   2      876.41      809.19     66.29 o 
  -6  12   2      406.25      418.56     41.43 o 
  -5  12   2     1045.89      911.12     42.10 o 
  -4  12   2     2138.03     2017.09     59.40 o 
  -3  12   2     1120.05      972.92     33.09 o 
  -2  12   2     2400.90     2234.24     94.93 o 
  -1  12   2      395.46      357.96     36.78 o 
   0  12   2     3245.29     3083.69     80.19 o 
   1  12   2     1696.78     1623.94     61.16 o 
   2  12   2     1985.45     1878.08     73.42 o 
   3  12   2        1.92       40.09     15.79 o 
   4  12   2       10.40       38.67     30.20 o 
   5  12   2        0.69      -35.11     35.11 o 
   6  12   2        1.24       20.04     43.42 o 
   7  12   2      508.76      685.48     93.12 o 
   8  12   2      256.93      338.53     83.14 o 
   9  12   2       11.89       38.86     76.57 o 
 -11  13   2       87.94       26.23     64.37 o 
 -10  13   2        0.83       12.36     44.20 o 
  -9  13   2       18.71      -21.61     39.09 o 
  -8  13   2        1.97       67.46     44.62 o 
  -7  13   2        0.76       -4.12     29.69 o 
  -6  13   2       72.66       35.53     30.31 o 
  -5  13   2       57.09       65.18     15.12 o 
  -4  13   2     3545.96     3071.89     72.99 o 
  -3  13   2      119.08      138.30     14.92 o 
  -2  13   2     1039.04      978.18     40.97 o 
  -1  13   2    21621.32    21930.85    462.35 o 
   0  13   2      577.15      540.54     52.99 o 
   1  13   2      244.95      254.43     27.28 o 
   2  13   2     2019.31     1963.07     76.32 o 
   3  13   2      566.27      613.06     38.89 o 
   4  13   2      929.18      916.17     75.69 o 
   5  13   2      199.41      293.08     62.73 o 
   6  13   2       79.62       75.33     53.96 o 
   7  13   2        6.84       26.73     41.68 o 
   8  13   2        0.93       28.53     44.14 o 
   9  13   2      153.39      100.48     85.80 o 
 -10  14   2       10.62       45.41     63.06 o 
  -9  14   2      288.41      297.50     67.74 o 
  -8  14   2      224.27      340.75     67.29 o 
  -7  14   2       90.56      173.49     46.48 o 
  -6  14   2      644.59      718.39     76.21 o 
  -5  14   2     2228.82     2082.67     77.31 o 
  -4  14   2      932.49      873.80     47.30 o 
  -3  14   2     1452.74     1296.37     73.96 o 
  -2  14   2     4226.00     3931.80    167.84 o 
  -1  14   2        0.76      -12.24     12.24 o 
   0  14   2     1508.23     1367.33     46.48 o 
   1  14   2      210.51      178.69     43.58 o 
   2  14   2      232.99      296.73     37.90 o 
   3  14   2      555.22      561.87     61.01 o 
   4  14   2      585.21      609.04     62.22 o 
   5  14   2       30.22       50.59     45.49 o 
   6  14   2        7.13       42.41     38.58 o 
   7  14   2      146.23       95.61     51.15 o 
   8  14   2       32.52        3.38     44.92 o 
   9  14   2        0.40       29.40     69.84 o 
 -10  15   2      154.25      228.51     77.50 o 
  -9  15   2       76.35       68.36     52.10 o 
  -8  15   2        6.67      -11.07     35.27 o 
  -7  15   2      168.44      268.73     60.84 o 
  -6  15   2      148.40      110.24     38.73 o 
  -5  15   2      792.07      741.62     64.13 o 
  -4  15   2     1561.45     1483.36     69.47 o 
  -3  15   2     2879.01     2979.92    106.26 o 
  -2  15   2      939.20      938.98     65.53 o 
  -1  15   2      519.08      569.19     36.19 o 
   0  15   2      187.99      157.70     37.88 o 
   1  15   2      580.20      581.01     46.26 o 
   2  15   2      275.76      252.96     30.83 o 
   3  15   2      411.39      472.17     38.34 o 
   4  15   2      135.75      136.00     40.23 o 
   5  15   2        1.65       -6.98     31.50 o 
   6  15   2       89.23       75.73     47.93 o 
   7  15   2      164.32      276.01     79.79 o 
   8  15   2        0.60       63.91     57.56 o 
   9  15   2        0.87      -18.78     59.36 o 
 -10  16   2       17.99       24.30     48.14 o 
  -9  16   2        6.50      136.38     58.98 o 
  -8  16   2      205.93      205.56     76.83 o 
  -7  16   2      442.62      459.61     77.03 o 
  -6  16   2      101.47       86.07     42.44 o 
  -5  16   2      771.54      663.93     51.75 o 
  -4  16   2      258.41      251.21     32.99 o 
  -3  16   2      376.58      354.26     36.55 o 
  -2  16   2      394.43      408.79     52.69 o 
  -1  16   2       24.14        1.46     19.95 o 
   0  16   2      232.80      194.52     30.57 o 
   1  16   2       26.25      -10.32     20.18 o 
   2  16   2     1096.58     1091.58     65.60 o 
   3  16   2      512.29      392.48     41.94 o 
   4  16   2      618.84      642.44     71.53 o 
   5  16   2      219.85      200.93     79.66 o 
   6  16   2      240.70      353.20     67.41 o 
   7  16   2        0.14       54.83     45.09 o 
   8  16   2       27.98       89.98    133.70 o 
 -10  17   2       10.34       78.87     59.62 o 
  -9  17   2        3.37       12.45     43.64 o 
  -8  17   2       27.70       62.16     53.27 o 
  -7  17   2      188.37      194.83     74.22 o 
  -6  17   2       13.82       -4.68     27.61 o 
  -5  17   2       30.50       81.16     23.81 o 
  -4  17   2       16.65        8.63     20.70 o 
  -3  17   2      340.38      383.00     41.13 o 
  -2  17   2        0.01       26.24     20.91 o 
  -1  17   2       14.62       42.45     16.28 o 
   0  17   2      334.22      298.83     36.46 o 
   1  17   2       13.03       21.21     21.90 o 
   2  17   2       65.52       72.07     25.31 o 
   3  17   2        2.27       14.72     24.20 o 
   4  17   2       63.87       62.16     36.82 o 
   5  17   2       26.44       65.97     41.15 o 
   6  17   2      100.88      260.24     65.56 o 
   7  17   2        0.90       24.74     45.02 o 
   8  17   2       13.59      -51.21     51.21 o 
  -9  18   2        0.31       26.76     67.04 o 
  -8  18   2      159.10      222.84     69.28 o 
  -7  18   2      316.91      252.11     64.22 o 
  -6  18   2       12.79        7.96     42.22 o 
  -5  18   2      239.87      225.67     35.81 o 
  -4  18   2       39.70       71.77     36.18 o 
  -3  18   2       10.71       20.65     32.90 o 
  -2  18   2      204.16      282.60     49.47 o 
  -1  18   2        0.56        1.21     13.41 o 
   0  18   2       11.16       20.25     24.32 o 
   1  18   2      306.03      399.16     57.62 o 
   2  18   2       17.59       73.52     34.64 o 
   3  18   2      664.92      676.42     58.27 o 
   4  18   2       21.65      -35.88     36.07 o 
   5  18   2      237.41      260.63     58.98 o 
   6  18   2       35.92       82.73     54.29 o 
   7  18   2        2.67      106.77     67.50 o 
   8  18   2       28.53       49.57     59.91 o 
  -9  19   2        3.84       37.53     61.25 o 
  -8  19   2        0.48       91.38     78.31 o 
  -7  19   2       40.58       21.60     41.31 o 
  -6  19   2        4.94      -23.29     37.05 o 
  -5  19   2      337.01      354.44     60.75 o 
  -4  19   2      482.04      457.17     55.82 o 
  -3  19   2        4.63       29.23     24.54 o 
  -2  19   2      457.38      541.84     49.23 o 
  -1  19   2       39.93       40.30     32.64 o 
   0  19   2      280.59      290.19     37.39 o 
   1  19   2        0.62       12.10     22.77 o 
   2  19   2        4.95       50.85     30.02 o 
   3  19   2      682.05      778.19     66.34 o 
   4  19   2       60.73       59.76     40.09 o 
   5  19   2       67.18       70.61     45.01 o 
   6  19   2       36.01       46.01     48.40 o 
   7  19   2       21.95       27.67     46.93 o 
   8  19   2        2.22       28.70     55.65 o 
  -9  20   2       78.46      152.21     77.61 o 
  -8  20   2       52.68      188.34    104.36 o 
  -7  20   2       40.59       24.58     42.23 o 
  -6  20   2      594.00      511.36     82.49 o 
  -5  20   2      177.17      223.31     57.64 o 
  -4  20   2       66.13       91.19     31.67 o 
  -3  20   2       29.77      118.15     44.88 o 
  -2  20   2        0.83        1.92     35.93 o 
  -1  20   2      258.75      348.89     43.64 o 
   0  20   2       50.40      192.92    123.17 o 
   1  20   2      618.94      690.98     67.37 o 
   2  20   2      127.75      140.64     36.04 o 
   3  20   2        9.54       26.72     29.01 o 
   4  20   2      521.69      458.23     76.14 o 
   5  20   2        9.23       37.86     44.48 o 
   6  20   2       34.33       30.79     47.57 o 
   7  20   2      189.56      157.05     75.97 o 
  -8  21   2        0.56       83.28     98.59 o 
  -7  21   2      109.45      127.52     64.61 o 
  -6  21   2       81.33      110.37     54.18 o 
  -5  21   2       33.03        7.36     33.42 o 
  -4  21   2      473.95      525.83     59.98 o 
  -3  21   2      118.48      130.73     47.21 o 
  -2  21   2        0.64       14.69     25.57 o 
  -1  21   2     1001.54     1163.81     96.17 o 
   0  21   2      324.94      367.83     48.96 o 
   1  21   2      483.13      595.42     62.09 o 
   2  21   2       85.71      122.15     37.89 o 
   3  21   2      278.75      357.07     50.67 o 
   4  21   2       71.88       37.29     44.40 o 
   5  21   2       10.63      -22.54     40.54 o 
   6  21   2       39.38      169.93     65.80 o 
   7  21   2        0.33       -7.57     47.93 o 
  -8  22   2        7.67      -34.56     65.95 o 
  -7  22   2        1.84      107.39     62.16 o 
  -6  22   2       15.31      -26.94     44.46 o 
  -5  22   2       88.43      181.36     65.41 o 
  -4  22   2       29.75       27.72     31.23 o 
  -3  22   2       52.30      167.81     78.47 o 
  -2  22   2      468.12      519.29     52.93 o 
  -1  22   2        5.04      -39.39     39.39 o 
   0  22   2      160.43      158.95     51.71 o 
   1  22   2      283.30      345.71     59.30 o 
   2  22   2      118.03      154.30     40.99 o 
   3  22   2       17.60       45.40     34.50 o 
   4  22   2       70.80      101.79     53.30 o 
   5  22   2       51.21       33.31     47.53 o 
   6  22   2        5.21       -8.04     45.01 o 
   7  22   2       65.41      176.56     88.72 o 
  -8  23   2       13.14       95.33     65.41 o 
  -7  23   2        1.05       48.35     51.16 o 
  -6  23   2        6.98       93.91     52.32 o 
  -5  23   2        1.13       66.89     44.55 o 
  -4  23   2        4.50       32.44     33.02 o 
  -3  23   2      639.46      575.72    104.82 o 
  -2  23   2      143.27      112.03     64.53 o 
  -1  23   2        9.20      -37.50     37.50 o 
   0  23   2      221.43      320.89     59.96 o 
   1  23   2      160.05       86.50     36.97 o 
   2  23   2        3.69       -5.89     29.19 o 
   3  23   2       53.32       56.00     48.85 o 
   4  23   2       21.49       22.37     44.81 o 
   5  23   2        0.82       91.41     52.13 o 
   6  23   2       12.73       15.83     46.74 o 
  -7  24   2        7.41      112.04     67.04 o 
  -6  24   2        3.02       89.97     60.23 o 
  -5  24   2       25.37       22.87     42.50 o 
  -4  24   2        0.42       10.97     32.68 o 
  -3  24   2        4.29      -24.32     38.58 o 
  -2  24   2      118.69      101.17     51.87 o 
  -1  24   2        0.11       26.88     39.87 o 
   0  24   2        0.05       95.28     48.72 o 
   1  24   2        0.33        3.25     26.10 o 
   2  24   2       35.82       14.62     31.34 o 
   3  24   2        1.09      -26.30     45.49 o 
   4  24   2        1.73        7.37     38.85 o 
   5  24   2      115.37       81.71     56.68 o 
   6  24   2        1.27       24.73     55.78 o 
  -7  25   2        0.72      -12.33     51.84 o 
  -6  25   2        1.38       70.96     54.92 o 
  -5  25   2        0.67       17.40     47.13 o 
  -4  25   2        5.16        2.19     48.65 o 
  -3  25   2       50.41      200.49    117.31 o 
  -2  25   2      266.55      206.49     67.17 o 
  -1  25   2       70.91       54.10     46.96 o 
   0  25   2       25.70       45.00     44.78 o 
   1  25   2       36.17       11.93     39.45 o 
   2  25   2        0.37       -4.55     33.10 o 
   3  25   2        0.10       -4.97     38.17 o 
   4  25   2        0.09       38.70     49.03 o 
   5  25   2       17.67       10.34     48.15 o 
  -6  26   2        5.95      -75.78     75.78 o 
  -5  26   2       76.68       36.64     70.94 o 
  -4  26   2       16.46        2.79     43.49 o 
  -3  26   2        0.83        4.95     37.32 o 
  -2  26   2      185.18       90.32     50.42 o 
  -1  26   2        8.64      134.95     81.07 o 
   0  26   2      125.91      127.42     59.82 o 
   1  26   2        7.94        3.37     42.54 o 
   2  26   2       11.98      -26.72     44.89 o 
   3  26   2       49.55       22.33     54.32 o 
   4  26   2       12.22       81.80     67.03 o 
  -5  27   2       37.67       25.18     58.05 o 
  -4  27   2       44.44      -22.75     57.12 o 
  -3  27   2      100.08        1.92     42.97 o 
  -2  27   2       69.75       74.69     56.23 o 
  -1  27   2      143.47      175.38     73.26 o 
   0  27   2       14.22      -27.58     51.37 o 
   1  27   2        8.36      -16.37     40.52 o 
   2  27   2       34.09       31.73     59.73 o 
   3  27   2        4.03       48.01     61.31 o 
   4  27   2        6.35       35.94     65.36 o 
  -4  28   2        4.57      -31.67     64.96 o 
  -3  28   2       51.04      -43.51     60.45 o 
  -2  28   2       34.93      130.80     60.31 o 
  -1  28   2        8.82       42.64     48.64 o 
   0  28   2       35.34       98.04     63.48 o 
   1  28   2       78.90      -12.05     44.80 o 
   2  28   2        8.40       30.80     60.58 o 
   3  28   2        0.02        4.00     55.78 o 
  -3  29   2        0.16       -9.77     58.92 o 
  -2  29   2        2.50      159.82     71.83 o 
  -1  29   2       48.57       95.18     68.83 o 
   0  29   2        6.95       92.91     61.89 o 
   1  29   2       26.25        4.40     55.84 o 
   2  29   2       34.61       38.06     66.42 o 
  -1  30   2        5.08       42.59     75.97 o 
 -12   1   3       22.71      -17.67     60.96 o 
 -11   1   3       53.63       33.15     45.35 o 
 -10   1   3        5.41       -1.56     49.83 o 
  -9   1   3       14.36       -0.60     44.29 o 
  -8   1   3      374.10      399.61     29.33 o 
  -7   1   3        2.14       -9.54     14.48 o 
  -6   1   3     3086.20     3047.87     76.16 o 
  -5   1   3      226.51      228.74     23.25 o 
  -4   1   3    17897.75    18675.08    348.24 o 
  -3   1   3     5122.60     5566.14    108.00 o 
  -2   1   3    28118.42    27143.44    259.01 o 
  -1   1   3    19197.49    19541.85    171.80 o 
   0   1   3       84.71       86.16     15.51 o 
   1   1   3       16.84       45.18     10.80 o 
   2   1   3     1578.65     1648.81     58.91 o 
   3   1   3       24.25       24.42     12.14 o 
   4   1   3      470.56      530.83     28.44 o 
   5   1   3      402.29      429.95     31.41 o 
   6   1   3      329.89      324.86     33.75 o 
   7   1   3       55.53       48.61     37.23 o 
   8   1   3      128.73       76.73     47.06 o 
   9   1   3        2.90      146.47     72.91 o 
  10   1   3       14.27      173.79    121.76 o 
 -12   2   3      150.71      178.96     96.83 o 
 -11   2   3       16.82       79.82     67.82 o 
 -10   2   3        7.03      -21.53     36.47 o 
  -9   2   3      879.10      838.87     68.19 o 
  -8   2   3       16.56       21.69     20.08 o 
  -7   2   3        2.31       12.33     14.77 o 
  -6   2   3     2153.92     2138.85     62.28 o 
  -5   2   3        6.26        9.52     13.77 o 
  -4   2   3     5841.42     5921.14    105.48 o 
  -3   2   3     4935.59     5253.18    132.66 o 
  -2   2   3     4355.54     4911.81     69.33 o 
  -1   2   3     7731.74     7555.57     82.88 o 
   0   2   3        3.30       -2.90      4.81 o 
   1   2   3     9348.02     9963.00    180.86 o 
   2   2   3     5381.96     5271.27    103.92 o 
   3   2   3     4373.51     4321.32     98.85 o 
   4   2   3     2683.99     2703.90     83.31 o 
   5   2   3      124.31      173.36     20.75 o 
   6   2   3     1499.40     1583.96     89.13 o 
   7   2   3      302.48      473.75     80.40 o 
   8   2   3      173.58      236.64     62.98 o 
   9   2   3        0.12        3.05     39.34 o 
  10   2   3       21.71      121.03    100.98 o 
 -12   3   3        4.81      105.67    144.38 o 
 -11   3   3        3.68       37.80     65.95 o 
 -10   3   3        3.62       -3.12     30.58 o 
  -9   3   3      369.97      427.24     51.65 o 
  -8   3   3      505.79      563.16     60.31 o 
  -7   3   3      270.06      262.32     42.82 o 
  -6   3   3      189.53      222.04     28.04 o 
  -5   3   3     3553.87     3568.70     76.68 o 
  -4   3   3     1557.39     1549.33     35.52 o 
  -3   3   3      585.54      735.48     26.13 o 
  -2   3   3     4748.25     4954.43     80.06 o 
  -1   3   3    13580.83    13759.96    170.61 o 
   0   3   3     5875.25     5945.84    159.62 o 
   1   3   3      878.41      893.57     27.90 o 
   2   3   3     5628.08     5757.30    113.90 o 
   3   3   3      105.66      116.04     14.83 o 
   4   3   3      192.36      230.62     26.19 o 
   5   3   3       98.58      120.75     34.11 o 
   6   3   3       16.09       57.39     41.27 o 
   7   3   3      232.86      246.59     41.16 o 
   8   3   3      211.84      383.95     66.13 o 
   9   3   3        4.70       39.77     56.33 o 
  10   3   3       12.33       28.79     74.99 o 
 -12   4   3        5.48      249.87    108.86 o 
 -11   4   3       18.42       19.31     39.69 o 
 -10   4   3     1799.18     1672.85    147.10 o 
  -9   4   3      369.77      370.58     47.71 o 
  -8   4   3      537.49      529.36     62.25 o 
  -7   4   3     2966.48     2709.60     96.92 o 
  -6   4   3      617.70      615.26     28.04 o 
  -5   4   3      987.62      947.72     29.50 o 
  -4   4   3      108.60      112.38     10.57 o 
  -3   4   3     7372.62     7814.59    140.93 o 
  -2   4   3    16034.77    16591.16    238.85 o 
  -1   4   3      628.27      588.94     17.55 o 
   0   4   3    27224.50    28160.77    420.26 o 
   1   4   3     9897.94     9940.83    187.38 o 
   2   4   3       29.55       33.95     11.18 o 
   3   4   3     7366.72     6915.19    150.03 o 
   4   4   3      666.20      707.12     32.24 o 
   5   4   3      708.97      634.84     47.96 o 
   6   4   3     1030.73     1065.89     82.10 o 
   7   4   3      822.35      724.72     67.12 o 
   8   4   3        5.15       23.00     34.23 o 
   9   4   3       88.15       27.62     52.12 o 
  10   4   3       69.81       73.89    139.48 o 
 -12   5   3        5.75      -21.14     57.18 o 
 -11   5   3        0.36       40.03     52.79 o 
 -10   5   3       84.71       44.62     48.06 o 
  -9   5   3      846.00      955.16     85.05 o 
  -8   5   3     2326.98     2245.31    101.86 o 
  -7   5   3        0.49       40.42     21.10 o 
  -6   5   3     1980.47     1797.29     51.19 o 
  -5   5   3     1338.22     1341.13     36.56 o 
  -4   5   3     1351.77     1422.63     35.36 o 
  -3   5   3      999.39     1133.06     32.45 o 
  -2   5   3       77.89      159.44     14.55 o 
  -1   5   3       84.59      158.07     14.14 o 
   0   5   3    14463.36    15466.45    240.45 o 
   1   5   3        5.96        4.78     13.36 o 
   2   5   3    10478.28    10123.97    188.36 o 
   3   5   3     3714.49     3591.31     84.08 o 
   4   5   3      250.51      251.75     25.93 o 
   5   5   3      396.16      444.94     40.69 o 
   6   5   3      317.81      298.82     42.01 o 
   7   5   3      359.83      290.87     73.35 o 
   8   5   3      224.40      175.62     55.29 o 
   9   5   3       20.51      -17.26     43.10 o 
  10   5   3        1.29      177.93    132.70 o 
 -12   6   3       23.53      146.25     91.53 o 
 -11   6   3      162.25      132.76     66.20 o 
 -10   6   3        0.09       20.97     31.18 o 
  -9   6   3      415.51      469.65     51.93 o 
  -8   6   3       97.66      122.80     30.11 o 
  -7   6   3      536.09      550.53     43.22 o 
  -6   6   3      531.24      519.62     19.84 o 
  -5   6   3     1333.44     1300.28     36.29 o 
  -4   6   3        1.33       -8.17      8.17 o 
  -3   6   3     1223.45     1214.65     34.30 o 
  -2   6   3       18.35       21.59      8.86 o 
  -1   6   3        2.84       19.58      7.92 o 
   0   6   3        0.45       13.25      7.03 o 
   1   6   3     6430.73     6433.52    129.82 o 
   2   6   3      848.48      836.04     31.29 o 
   3   6   3      119.31      164.04     35.52 o 
   4   6   3     2889.69     2941.02     77.24 o 
   5   6   3      138.25       94.72     25.91 o 
   6   6   3        0.62       29.16     25.33 o 
   7   6   3       21.00       86.38     47.93 o 
   8   6   3        2.04       -1.08     34.62 o 
   9   6   3        7.23      -62.75     76.43 o 
 -12   7   3        0.01       49.76    134.96 o 
 -11   7   3       39.57       55.31     50.03 o 
 -10   7   3      272.88      299.42     57.98 o 
  -9   7   3      162.47      146.54     37.85 o 
  -8   7   3       91.46      179.03     39.92 o 
  -7   7   3        6.20        6.05     17.97 o 
  -6   7   3     1245.72     1045.43    112.36 o 
  -5   7   3       94.16      160.83     32.17 o 
  -4   7   3       46.80       35.02     10.55 o 
  -3   7   3      313.64      338.89     25.06 o 
  -2   7   3     1361.90     1655.67     45.87 o 
  -1   7   3      603.19      540.05     19.77 o 
   0   7   3     1293.59     1285.38     29.95 o 
   1   7   3     3091.63     2987.03     64.96 o 
   2   7   3     1847.48     1913.48     48.80 o 
   3   7   3      325.06      349.57     20.63 o 
   4   7   3      410.73      341.45     21.86 o 
   5   7   3      119.30      182.55     30.27 o 
   6   7   3      517.29      566.90     56.10 o 
   7   7   3        3.15       26.53     28.50 o 
   8   7   3       71.22      104.17     41.95 o 
   9   7   3        0.38      -21.69     66.83 o 
 -12   8   3        5.10       66.35    121.39 o 
 -11   8   3       23.71      -20.95     72.23 o 
 -10   8   3      105.67       67.52     40.85 o 
  -9   8   3      331.04      343.50     61.34 o 
  -8   8   3      119.75      171.31     38.92 o 
  -7   8   3      180.17      229.24     33.63 o 
  -6   8   3      841.33      818.68     56.76 o 
  -5   8   3        7.03       22.45      9.46 o 
  -4   8   3      139.02      181.12     23.60 o 
  -3   8   3     1047.25     1000.79     32.54 o 
  -2   8   3     2508.69     2537.30     63.50 o 
  -1   8   3     2272.32     2255.85     49.87 o 
   0   8   3     2770.29     2654.39     53.00 o 
   1   8   3     3686.61     3799.45     75.27 o 
   2   8   3       22.71       53.47     22.30 o 
   3   8   3      341.67      355.22     21.86 o 
   4   8   3     1388.45     1429.13     65.29 o 
   5   8   3      542.77      575.48     46.72 o 
   6   8   3       72.29       57.40     31.01 o 
   7   8   3       11.23       43.19     31.09 o 
   8   8   3        5.34       32.15     33.58 o 
   9   8   3       11.07       63.01     92.74 o 
 -11   9   3        7.71       14.36     58.29 o 
 -10   9   3       28.51       59.59     41.58 o 
  -9   9   3       88.88      157.51     41.31 o 
  -8   9   3      119.31      154.91     41.88 o 
  -7   9   3      158.13      164.18     44.77 o 
  -6   9   3     2308.63     2286.66     93.73 o 
  -5   9   3       32.68       42.16     11.14 o 
  -4   9   3     2934.48     3074.89     82.31 o 
  -3   9   3       45.19       57.58     11.13 o 
  -2   9   3     3050.68     2954.93     83.45 o 
  -1   9   3    11469.92    11542.15    214.41 o 
   0   9   3     3079.84     2938.26     61.35 o 
   1   9   3      534.72      491.50     18.16 o 
   2   9   3       62.27       92.35     11.50 o 
   3   9   3      258.81      276.12     20.05 o 
   4   9   3      637.03      657.17     41.49 o 
   5   9   3       19.69       42.92     22.78 o 
   6   9   3        4.78        6.94     22.10 o 
   7   9   3      137.77      174.09     53.82 o 
   8   9   3        2.66       48.31     57.95 o 
   9   9   3       21.61       15.08     89.72 o 
 -11  10   3       18.59       27.29     64.20 o 
 -10  10   3       31.78       27.00     31.50 o 
  -9  10   3      856.64      897.59     75.13 o 
  -8  10   3        9.70       59.48     60.23 o 
  -7  10   3       11.10       33.44     21.32 o 
  -6  10   3      860.54      809.00     43.88 o 
  -5  10   3      113.38      177.29     34.14 o 
  -4  10   3     3204.05     3188.65     84.86 o 
  -3  10   3      724.51      721.87     27.53 o 
  -2  10   3      799.74      768.19     55.73 o 
  -1  10   3     7664.85     7645.38    154.43 o 
   0  10   3     1444.55     1436.75     37.73 o 
   1  10   3      340.30      287.94     24.00 o 
   2  10   3     5522.47     5404.25    117.69 o 
   3  10   3     4001.69     3961.82     95.91 o 
   4  10   3      374.17      337.81     39.13 o 
   5  10   3       37.95       30.13     29.55 o 
   6  10   3      162.23      169.92     35.25 o 
   7  10   3      300.81      489.71     62.55 o 
   8  10   3       61.24       83.23     57.00 o 
   9  10   3        0.14       53.99     59.54 o 
 -11  11   3       66.38     -113.85    142.50 o 
 -10  11   3       20.46        9.73     38.90 o 
  -9  11   3       18.19      -28.63     28.63 o 
  -8  11   3       34.26       81.99     30.94 o 
  -7  11   3      431.86      435.57     41.72 o 
  -6  11   3      287.68      321.41     41.37 o 
  -5  11   3     4491.20     4257.53    104.69 o 
  -4  11   3     2343.33     2238.40     81.13 o 
  -3  11   3      188.60      186.93     17.82 o 
  -2  11   3     6285.92     6445.91    162.50 o 
  -1  11   3      403.59      348.64     20.10 o 
   0  11   3      170.97      254.64     25.26 o 
   1  11   3     1193.61     1163.68     26.11 o 
   2  11   3        5.87        2.42     12.56 o 
   3  11   3      346.17      323.53     42.89 o 
   4  11   3       27.52       20.28     38.20 o 
   5  11   3      852.17     1031.40     94.51 o 
   6  11   3       93.33       68.73     42.33 o 
   7  11   3       10.16      -26.01     45.92 o 
   8  11   3      160.02      323.71    106.29 o 
   9  11   3        9.11      -65.78     85.74 o 
 -11  12   3        3.06       83.52     85.87 o 
 -10  12   3      282.80      199.83     67.97 o 
  -9  12   3       38.93       56.08     42.67 o 
  -8  12   3        7.07      -20.21     25.32 o 
  -7  12   3      225.14      267.37     33.96 o 
  -6  12   3       67.50      144.48     37.66 o 
  -5  12   3      546.80      555.85     38.05 o 
  -4  12   3      431.74      533.76     39.39 o 
  -3  12   3     1297.10     1257.42     42.34 o 
  -2  12   3        0.34       -7.37     20.83 o 
  -1  12   3       56.39       70.53     18.04 o 
   0  12   3     1315.66     1345.34     47.05 o 
   1  12   3       27.88       -8.54     16.48 o 
   2  12   3        1.36        3.41     18.21 o 
   3  12   3     2082.07     2010.69     83.65 o 
   4  12   3        1.81       41.11     35.91 o 
   5  12   3       39.98       73.81     37.48 o 
   6  12   3      238.07      268.40     55.35 o 
   7  12   3      173.92      219.03     66.69 o 
   8  12   3       14.96       -9.42     50.82 o 
   9  12   3        2.35       50.79     74.01 o 
 -11  13   3        2.75      -13.37     52.32 o 
 -10  13   3        9.81       -6.81     43.09 o 
  -9  13   3      203.89      246.68     75.78 o 
  -8  13   3      232.06      298.82     59.53 o 
  -7  13   3        5.43        1.66     17.20 o 
  -6  13   3      102.64      119.57     22.15 o 
  -5  13   3       24.46       22.52     12.39 o 
  -4  13   3       49.47       57.42     23.94 o 
  -3  13   3      240.92      243.08     21.53 o 
  -2  13   3        6.27        5.76     18.67 o 
  -1  13   3      515.56      537.14     47.38 o 
   0  13   3        2.03       -8.71      8.94 o 
   1  13   3        2.51       -7.37     17.07 o 
   2  13   3     1054.78     1105.04     58.87 o 
   3  13   3     1385.06     1318.65     69.44 o 
   4  13   3       67.99       16.23     33.84 o 
   5  13   3      311.06      296.78     53.71 o 
   6  13   3        0.14      -39.08     44.31 o 
   7  13   3      324.23      524.49     82.54 o 
   8  13   3       41.56       45.02     46.77 o 
   9  13   3       22.31       94.00    113.85 o 
 -11  14   3       45.81      103.82     76.70 o 
 -10  14   3       14.93       65.79     53.57 o 
  -9  14   3       59.76       76.46     49.42 o 
  -8  14   3      302.13      498.88     86.01 o 
  -7  14   3      198.70      342.66     59.05 o 
  -6  14   3       89.20      107.43     37.23 o 
  -5  14   3      434.09      382.38     32.91 o 
  -4  14   3      454.64      373.55     24.56 o 
  -3  14   3     1551.96     1495.83     51.84 o 
  -2  14   3      245.20      246.33     22.17 o 
  -1  14   3       50.42       58.89     21.62 o 
   0  14   3        1.23       17.63     10.69 o 
   1  14   3     2610.89     2599.14    105.44 o 
   2  14   3       47.19       67.29     21.96 o 
   3  14   3      195.99      237.94     45.82 o 
   4  14   3       80.93      219.40     55.94 o 
   5  14   3      232.49      167.16     76.61 o 
   6  14   3       47.49      110.51     71.54 o 
   7  14   3       68.14       53.87     53.20 o 
   8  14   3       34.15      -27.60     55.58 o 
 -10  15   3       79.59      151.16     65.57 o 
  -9  15   3       22.51       38.61     47.84 o 
  -8  15   3        0.07      -40.83     40.83 o 
  -7  15   3      114.73      143.10     45.98 o 
  -6  15   3      191.41      278.68     46.67 o 
  -5  15   3     1666.15     1552.27     76.05 o 
  -4  15   3      642.50      610.95     30.44 o 
  -3  15   3        7.11       10.84     18.22 o 
  -2  15   3     3518.16     3296.92     97.67 o 
  -1  15   3      204.24      187.21     30.27 o 
   0  15   3      249.83      307.81     33.73 o 
   1  15   3      347.83      296.54     34.86 o 
   2  15   3        0.49       12.55     18.94 o 
   3  15   3       10.42       17.93     19.42 o 
   4  15   3      230.31      353.73     56.01 o 
   5  15   3        4.84      -27.74     35.14 o 
   6  15   3       57.68       17.07     38.40 o 
   7  15   3        0.85       21.20     45.87 o 
   8  15   3       51.44       75.06     54.17 o 
 -10  16   3       34.65       51.54     61.38 o 
  -9  16   3       49.22       -4.67     35.04 o 
  -8  16   3       72.49      111.85     48.70 o 
  -7  16   3       29.16       75.80     40.24 o 
  -6  16   3      365.67      452.55     61.39 o 
  -5  16   3      121.32      127.25     29.68 o 
  -4  16   3        2.12       -4.83     23.71 o 
  -3  16   3       93.72      111.48     18.43 o 
  -2  16   3       81.89      115.10     20.63 o 
  -1  16   3     3193.76     3022.25     88.47 o 
   0  16   3      497.16      559.47     45.01 o 
   1  16   3        0.33      -11.15     20.03 o 
   2  16   3      228.40      294.85     37.98 o 
   3  16   3       38.87       52.05     24.98 o 
   4  16   3      806.29      796.07     81.45 o 
   5  16   3        3.94      -35.03     37.43 o 
   6  16   3      260.17      312.10     69.20 o 
   7  16   3       79.97       78.40     50.42 o 
   8  16   3        5.07       66.03     58.91 o 
 -10  17   3        0.22       21.50     50.88 o 
  -9  17   3      114.19      112.32     56.37 o 
  -8  17   3      180.66      325.41    113.20 o 
  -7  17   3      190.54      194.80     57.35 o 
  -6  17   3      657.51      726.57     75.77 o 
  -5  17   3       13.00       24.39     28.13 o 
  -4  17   3      283.21      362.05     42.28 o 
  -3  17   3      551.17      520.56     68.28 o 
  -2  17   3      131.91      124.52     23.26 o 
  -1  17   3     1334.88     1298.35     53.29 o 
   0  17   3        5.87       28.40     21.89 o 
   1  17   3        5.25       29.26     23.39 o 
   2  17   3      410.28      515.57     49.92 o 
   3  17   3      715.52      646.14     54.88 o 
   4  17   3        9.22        0.77     36.24 o 
   5  17   3        2.57      -27.54     39.12 o 
   6  17   3        5.57      -12.73     42.65 o 
   7  17   3      259.46      214.27     69.65 o 
   8  17   3       42.67      -31.95     55.03 o 
 -10  18   3       98.60       99.58     70.01 o 
  -9  18   3       76.26       24.51     54.63 o 
  -8  18   3       25.87       22.19     44.35 o 
  -7  18   3      174.36      130.15     51.39 o 
  -6  18   3      170.87      111.30     45.95 o 
  -5  18   3        1.08      152.86     77.52 o 
  -4  18   3       58.74       78.23     31.33 o 
  -3  18   3      165.22      214.23     37.31 o 
  -2  18   3       97.75       78.66     19.94 o 
  -1  18   3        1.65        4.75     16.35 o 
   0  18   3      774.59      777.18     58.85 o 
   1  18   3      243.71      258.76     42.28 o 
   2  18   3      482.92      570.54     53.87 o 
   3  18   3      700.23      721.69     65.09 o 
   4  18   3      123.54      271.32     58.14 o 
   5  18   3       41.98       54.26     44.73 o 
   6  18   3       29.47      130.26     63.75 o 
   7  18   3        4.02       55.67     58.94 o 
  -9  19   3        0.29      188.80     70.55 o 
  -8  19   3       25.77       85.96     55.61 o 
  -7  19   3        0.77      270.14    206.83 o 
  -6  19   3       45.78       62.81     45.86 o 
  -5  19   3     1156.29     1190.59     76.43 o 
  -4  19   3       90.56       90.44     31.54 o 
  -3  19   3        0.51       35.04     25.80 o 
  -2  19   3      844.92      793.33     44.82 o 
  -1  19   3        1.11      -26.00     35.40 o 
   0  19   3       15.37       12.57     41.22 o 
   1  19   3      317.48      407.48     49.94 o 
   2  19   3      182.37      169.41     37.03 o 
   3  19   3        3.05      -14.29     25.76 o 
   4  19   3       93.03       78.54     63.77 o 
   5  19   3      202.71      120.75     55.02 o 
   6  19   3        4.73       28.38     51.68 o 
   7  19   3       24.11       10.41     60.18 o 
  -9  20   3       13.32       44.23     57.03 o 
  -8  20   3       18.79        5.53     44.66 o 
  -7  20   3       33.33       12.28     43.47 o 
  -6  20   3      112.14       30.96     41.35 o 
  -5  20   3       30.32       38.61     28.29 o 
  -4  20   3      645.27      896.81    172.16 o 
  -3  20   3      655.77      735.31     73.89 o 
  -2  20   3        2.40       90.34     64.72 o 
  -1  20   3        3.93      131.10     75.16 o 
   0  20   3       77.44      164.12     51.92 o 
   1  20   3        4.79       29.73     29.96 o 
   2  20   3        3.89       16.62     33.51 o 
   3  20   3       98.14       75.90     34.98 o 
   4  20   3        0.06       -2.05     45.27 o 
   5  20   3       16.28        9.52     40.81 o 
   6  20   3       11.42      -22.12     47.56 o 
   7  20   3        8.44      111.22     72.40 o 
  -9  21   3        3.08       24.75     54.53 o 
  -8  21   3        0.85       11.10     43.22 o 
  -7  21   3        0.04       15.81     55.93 o 
  -6  21   3       55.48       98.27     75.74 o 
  -5  21   3       23.30       19.16     27.39 o 
  -4  21   3       35.69       58.53     33.19 o 
  -3  21   3       29.88       48.59     29.92 o 
  -2  21   3       24.08       57.36     43.58 o 
  -1  21   3        0.73       79.42     66.73 o 
   0  21   3      414.02      415.20    101.36 o 
   1  21   3       57.18       38.92     32.97 o 
   2  21   3      115.60      155.91     41.94 o 
   3  21   3       16.31       15.86     54.53 o 
   4  21   3        0.66      -15.30     39.39 o 
   5  21   3       18.51       76.07     52.90 o 
   6  21   3       61.72       -4.30     39.97 o 
  -8  22   3       31.61       34.19     54.20 o 
  -7  22   3        9.48       48.91     65.62 o 
  -6  22   3        2.76       11.51     35.29 o 
  -5  22   3        7.28       37.81     41.47 o 
  -4  22   3       15.61       18.64     29.20 o 
  -3  22   3      120.50      142.72     38.40 o 
  -2  22   3        2.66       62.48     42.64 o 
  -1  22   3        0.82      -42.07     42.07 o 
   0  22   3      462.47      452.56     76.09 o 
   1  22   3       71.21      229.26     75.19 o 
   2  22   3       50.05       79.24     36.83 o 
   3  22   3      495.31      560.56     94.19 o 
   4  22   3       27.69      -47.06     47.06 o 
   5  22   3        3.82       51.85     48.64 o 
   6  22   3        0.07      142.55     81.42 o 
  -8  23   3        1.62      -28.56     56.01 o 
  -7  23   3       15.52      -47.39     56.45 o 
  -6  23   3       35.66       66.47     57.24 o 
  -5  23   3      398.71      390.30     73.60 o 
  -4  23   3      151.59      135.86     43.47 o 
  -3  23   3        0.47       13.13     42.57 o 
  -2  23   3      197.10      194.58     60.20 o 
  -1  23   3      154.53      166.56     53.13 o 
   0  23   3       27.44       83.97     45.70 o 
   1  23   3      131.40      250.90     75.00 o 
   2  23   3        4.03        7.46     33.69 o 
   3  23   3       19.72       -3.15     38.11 o 
   4  23   3       11.79        2.74     40.03 o 
   5  23   3        1.81      121.97    111.17 o 
   6  23   3        1.27       61.03     61.23 o 
  -7  24   3        4.13       73.81     58.12 o 
  -6  24   3       54.71      149.21     60.84 o 
  -5  24   3       47.68       38.36     46.39 o 
  -4  24   3        0.93       -3.14     29.97 o 
  -3  24   3      239.82      235.21     84.98 o 
  -2  24   3      175.31      196.56     58.88 o 
  -1  24   3      699.04      806.31     96.64 o 
   0  24   3      132.03      162.62     59.83 o 
   1  24   3        1.27       55.24     43.26 o 
   2  24   3      331.62      260.96     64.02 o 
   3  24   3       16.04       10.51     40.42 o 
   4  24   3       53.25       -1.53     38.46 o 
   5  24   3        6.43       61.23     57.21 o 
  -7  25   3        4.85      -51.23     68.74 o 
  -6  25   3        2.08      -39.93     52.12 o 
  -5  25   3       48.83       45.32     55.64 o 
  -4  25   3      152.64       95.13     51.22 o 
  -3  25   3       21.74       51.86     44.70 o 
  -2  25   3      167.59       95.71     46.00 o 
  -1  25   3      295.52      257.98     63.16 o 
   0  25   3       67.95       75.83     49.49 o 
   1  25   3      132.47      109.36     54.06 o 
   2  25   3       70.40       72.37     41.21 o 
   3  25   3        0.15      -11.21     42.80 o 
   4  25   3        6.39        4.68     40.15 o 
   5  25   3       16.66       69.01     63.13 o 
  -6  26   3       21.13       12.32     56.23 o 
  -5  26   3       18.19       15.33     61.71 o 
  -4  26   3       17.37       -0.04     49.55 o 
  -3  26   3      111.34      111.28     64.94 o 
  -2  26   3       10.08       32.88     48.16 o 
  -1  26   3       68.18       68.90     48.61 o 
   0  26   3      116.56      117.53     59.12 o 
   1  26   3       15.21      115.37     54.70 o 
   2  26   3        0.27       41.20     61.74 o 
   3  26   3       70.98      163.85     94.95 o 
   4  26   3        9.65      -39.87     60.28 o 
  -5  27   3       29.47      -56.16     77.39 o 
  -4  27   3        2.70        6.50     51.78 o 
  -3  27   3        9.55       51.62     49.15 o 
  -2  27   3       25.47        0.07     38.23 o 
  -1  27   3        2.68       33.20     53.75 o 
   0  27   3       15.75       82.46     65.04 o 
   1  27   3       56.82      141.16     68.56 o 
   2  27   3       47.84       78.21     79.03 o 
   3  27   3        4.67       46.72     69.00 o 
  -5  28   3       12.40       59.56    114.60 o 
  -4  28   3        3.14      -32.45     66.47 o 
  -3  28   3        9.89       46.99     53.16 o 
  -2  28   3        0.15       42.54    102.93 o 
  -1  28   3       25.96      163.70     63.69 o 
   0  28   3        8.15       -5.61     42.30 o 
   1  28   3        0.40      -67.95     67.95 o 
   2  28   3        0.94       53.57     87.98 o 
  -3  29   3        1.59       28.95     97.64 o 
  -2  29   3       20.53      -25.96     48.43 o 
  -1  29   3        1.86      124.50     70.02 o 
   0  29   3        1.98        1.19     42.24 o 
   1  29   3        6.43      127.48     87.48 o 
 -12   0   4        0.13       17.48     63.56 o 
 -11   0   4       52.47       96.47     64.24 o 
 -10   0   4       93.94       55.69     59.93 o 
  -9   0   4       48.07       39.47     26.76 o 
  -8   0   4     2452.18     2496.55    131.02 o 
  -7   0   4     1031.14      983.98     61.10 o 
  -6   0   4      110.47      149.37     59.02 o 
  -5   0   4     6376.83     6031.64    176.57 o 
  -4   0   4     5379.88     5516.72    280.47 o 
  -3   0   4    22379.85    22714.60    464.42 o 
  -2   0   4    84216.11    87083.34    986.66 o 
  -1   0   4      829.39      754.57     64.90 o 
   0   0   4     1408.16     1369.72     43.06 o 
   1   0   4     2721.08     2972.54     91.82 o 
   2   0   4     1232.44     1322.28     58.99 o 
   3   0   4     9091.04     9191.78    394.98 o 
   4   0   4     2389.18     2496.17    114.74 o 
   5   0   4        8.14       36.34     25.06 o 
   6   0   4      599.58      513.68     58.26 o 
   7   0   4      117.71       13.24     47.10 o 
   8   0   4      923.55      826.22    130.41 o 
   9   0   4        8.27      119.55     84.57 o 
 -12   1   4        2.18       61.52     59.04 o 
 -11   1   4       47.60       88.80     54.23 o 
 -10   1   4      893.80      855.67     83.45 o 
  -9   1   4      487.20      528.75     45.53 o 
  -8   1   4      500.46      438.80     41.30 o 
  -7   1   4      641.82      706.83     34.68 o 
  -6   1   4     8890.43     8634.86    211.02 o 
  -5   1   4     5827.49     5703.12    116.98 o 
  -4   1   4     3872.64     3798.98    270.29 o 
  -3   1   4       88.02      166.29     13.82 o 
  -2   1   4     7994.84     7639.91    117.23 o 
  -1   1   4     2680.65     2645.51     61.79 o 
   0   1   4      380.91      364.19     19.50 o 
   1   1   4      473.74      590.03     22.81 o 
   2   1   4     1294.59     1277.85     43.22 o 
   3   1   4      181.08      210.46     20.74 o 
   4   1   4      203.31      142.15     31.41 o 
   5   1   4      465.90      508.29     35.83 o 
   6   1   4      671.78      654.80     54.40 o 
   7   1   4      477.70      574.82     76.69 o 
   8   1   4       84.92      234.87     81.12 o 
   9   1   4        5.33      -23.41     43.09 o 
 -12   2   4        9.09      109.73     71.32 o 
 -11   2   4       43.13       53.01     60.30 o 
 -10   2   4      294.27      385.54     59.90 o 
  -9   2   4      246.60      243.56     37.77 o 
  -8   2   4     1240.88     1276.70     52.32 o 
  -7   2   4      494.64      433.02     28.97 o 
  -6   2   4     4615.53     4571.61    109.18 o 
  -5   2   4     2637.10     2600.19     68.02 o 
  -4   2   4     3709.53     3709.05     81.30 o 
  -3   2   4     6342.18     6702.32    116.72 o 
  -2   2   4      103.83      147.69      7.09 o 
  -1   2   4     2877.33     2660.89     70.74 o 
   0   2   4     1334.09     1407.05     30.92 o 
   1   2   4     2950.26     2892.00     61.86 o 
   2   2   4     3676.11     3683.54     99.94 o 
   3   2   4     2303.52     2320.33     70.72 o 
   4   2   4        1.96       -5.48     18.71 o 
   5   2   4      257.09      254.69     55.35 o 
   6   2   4       94.34      119.74     36.96 o 
   7   2   4       29.34       34.97     36.12 o 
   8   2   4       11.79      -51.81     51.81 o 
   9   2   4        0.66       54.07     52.70 o 
 -12   3   4       34.68      166.12     78.73 o 
 -11   3   4       77.80       36.00     55.66 o 
 -10   3   4      326.86      343.51     60.18 o 
  -9   3   4      473.06      619.68     54.84 o 
  -8   3   4       85.10       90.37     34.67 o 
  -7   3   4        2.05      -11.20     11.58 o 
  -6   3   4     2771.92     2596.59     68.03 o 
  -5   3   4     3950.16     3949.01     86.77 o 
  -4   3   4     2950.29     2897.27     95.62 o 
  -3   3   4      116.39      137.06     16.38 o 
  -2   3   4      239.89      227.29      7.95 o 
  -1   3   4     5809.47     6012.16     94.32 o 
   0   3   4    15527.73    15566.97    282.02 o 
   1   3   4      618.95      508.36     28.35 o 
   2   3   4       77.05      103.93     21.51 o 
   3   3   4      440.32      428.57     50.91 o 
   4   3   4     2108.24     2030.45     69.47 o 
   5   3   4      502.30      449.89     39.70 o 
   6   3   4       14.32       -1.58     35.28 o 
   7   3   4        0.27       18.13     28.08 o 
   8   3   4        1.71      -17.57     53.11 o 
   9   3   4       32.22       40.86     47.86 o 
 -12   4   4        3.11      -48.48     72.36 o 
 -11   4   4       43.73       46.97     51.80 o 
 -10   4   4       23.89       64.33     32.47 o 
  -9   4   4       55.42       87.13     30.46 o 
  -8   4   4      155.60      128.46     39.40 o 
  -7   4   4      156.17      180.84     27.20 o 
  -6   4   4      637.08      731.30     31.08 o 
  -5   4   4        4.19        5.04     14.67 o 
  -4   4   4       46.38       41.15      9.46 o 
  -3   4   4      749.06      807.27     26.42 o 
  -2   4   4     4135.65     4364.65     82.93 o 
  -1   4   4     7567.83     7708.16    134.15 o 
   0   4   4       18.99       34.06      8.90 o 
   1   4   4      130.94      189.26     17.72 o 
   2   4   4      156.19      178.72     18.06 o 
   3   4   4     1835.08     1904.96     59.62 o 
   4   4   4       33.53       38.08     15.73 o 
   5   4   4      420.46      405.27     33.55 o 
   6   4   4        3.24       18.25     24.46 o 
   7   4   4       93.07      102.26     37.34 o 
   8   4   4       22.16       61.67     45.72 o 
   9   4   4       11.99       97.69     66.01 o 
 -12   5   4       30.43       44.38    124.40 o 
 -11   5   4      104.78       93.90     48.93 o 
 -10   5   4       25.57       52.10     32.94 o 
  -9   5   4     1201.82     1192.87     78.38 o 
  -8   5   4      161.73      245.56     39.21 o 
  -7   5   4      176.25      204.80     27.52 o 
  -6   5   4     1417.80     1583.35     50.84 o 
  -5   5   4     1344.45     1506.01     44.36 o 
  -4   5   4     3606.41     3701.31     76.69 o 
  -3   5   4     5396.65     5502.73    101.69 o 
  -2   5   4     5972.29     5614.62    119.34 o 
  -1   5   4     1127.32     1311.14     34.20 o 
   0   5   4       83.57       83.22     10.47 o 
   1   5   4      258.55      293.14     20.11 o 
   2   5   4     2935.79     2798.22     82.11 o 
   3   5   4      443.62      442.96     29.22 o 
   4   5   4      946.55      934.51     40.82 o 
   5   5   4     1687.66     1634.23     85.70 o 
   6   5   4       26.25       68.45     30.47 o 
   7   5   4      142.35      152.45     38.84 o 
   8   5   4        6.59       18.18     72.17 o 
   9   5   4       24.57      195.28    162.86 o 
 -12   6   4       26.45       29.69     54.18 o 
 -11   6   4       58.97       24.08     41.72 o 
 -10   6   4      543.66      578.58     63.28 o 
  -9   6   4       58.66       70.96     33.67 o 
  -8   6   4        3.89       39.24     26.48 o 
  -7   6   4       12.75       26.07     23.94 o 
  -6   6   4     5067.57     4655.02    111.69 o 
  -5   6   4     3220.11     3180.93     77.35 o 
  -4   6   4      629.44      622.31     25.74 o 
  -3   6   4      748.78      831.92     25.07 o 
  -2   6   4     1474.50     1285.69     31.94 o 
  -1   6   4    11286.25    11030.33    192.83 o 
   0   6   4      583.80      677.42     23.41 o 
   1   6   4      987.31      890.25     38.17 o 
   2   6   4    15147.58    14722.61    333.02 o 
   3   6   4        1.62      -12.13     14.11 o 
   4   6   4      437.47      409.02     37.54 o 
   5   6   4     1365.45     1225.41     72.34 o 
   6   6   4       25.85       25.01     28.08 o 
   7   6   4       18.81       76.47     50.16 o 
   8   6   4      107.14       -8.19     49.25 o 
   9   6   4       13.57       55.04    129.68 o 
 -12   7   4       20.85       24.78     71.99 o 
 -11   7   4       50.35       23.15     53.43 o 
 -10   7   4      364.56      390.77     57.27 o 
  -9   7   4       73.21       92.13     32.42 o 
  -8   7   4      298.59      320.64     39.80 o 
  -7   7   4     2039.12     1917.74     84.95 o 
  -6   7   4      934.44      952.56     58.78 o 
  -5   7   4     4145.72     4030.74    102.12 o 
  -4   7   4       36.22       63.35     12.07 o 
  -3   7   4      999.97     1069.05     33.85 o 
  -2   7   4     3309.66     3374.68     70.14 o 
  -1   7   4     3307.04     4034.35     83.13 o 
   0   7   4     4018.55     3824.42    106.87 o 
   1   7   4     3255.41     3236.72     81.17 o 
   2   7   4      476.08      474.72     26.40 o 
   3   7   4     5346.82     5017.72    127.82 o 
   4   7   4      242.24      222.19     38.78 o 
   5   7   4        8.87      -19.55     23.79 o 
   6   7   4      881.14      903.46     81.64 o 
   7   7   4       76.76       91.90     44.24 o 
   8   7   4       92.08       54.29    113.85 o 
   9   7   4        1.82       60.32    134.96 o 
 -12   8   4       17.92     -111.59    122.14 o 
 -11   8   4        1.05        6.23     44.48 o 
 -10   8   4       94.64      116.08     39.83 o 
  -9   8   4       31.68        6.31     33.05 o 
  -8   8   4      396.23      418.66     46.39 o 
  -7   8   4      577.13      655.54     53.42 o 
  -6   8   4        2.67        7.83     10.97 o 
  -5   8   4     4689.06     5057.05    132.89 o 
  -4   8   4      707.83      715.53     32.23 o 
  -3   8   4      101.73      126.91     14.21 o 
  -2   8   4     4344.15     3985.89     85.33 o 
  -1   8   4     5795.44     5442.13    109.67 o 
   0   8   4     5256.70     5416.56    109.51 o 
   1   8   4     5001.62     4976.44    129.50 o 
   2   8   4     2061.50     1932.40     57.70 o 
   3   8   4      926.42      869.10     45.35 o 
   4   8   4        7.87       17.08     34.82 o 
   5   8   4      150.94      187.03     39.07 o 
   6   8   4      134.29      151.82     37.72 o 
   7   8   4        2.31       77.85     43.51 o 
   8   8   4      195.21      181.81     94.88 o 
   9   8   4        1.51       -7.54    107.06 o 
 -12   9   4        2.38       70.12    142.50 o 
 -11   9   4       29.48       52.46     65.47 o 
 -10   9   4      158.80      142.39     41.86 o 
  -9   9   4      375.93      302.03     59.82 o 
  -8   9   4      157.46      238.12     43.54 o 
  -7   9   4      136.17      139.66     31.46 o 
  -6   9   4      821.30      818.33     40.10 o 
  -5   9   4     1535.21     1639.63     91.67 o 
  -4   9   4       97.27       93.82     14.38 o 
  -3   9   4      103.56       98.67     24.33 o 
  -2   9   4      174.74      187.37     17.26 o 
  -1   9   4      130.13       96.11     12.92 o 
   0   9   4       30.27       78.30     18.10 o 
   1   9   4     1517.36     1573.50     62.13 o 
   2   9   4     2392.27     2284.34     65.17 o 
   3   9   4       15.84       17.10     19.46 o 
   4   9   4      216.62      173.99     30.14 o 
   5   9   4        1.52        7.61     22.06 o 
   6   9   4      174.81      164.76     48.53 o 
   7   9   4      108.98      101.68     56.78 o 
   8   9   4       24.80       69.01     60.71 o 
   9   9   4       38.81      -36.94    104.05 o 
 -12  10   4        5.15       51.47     77.57 o 
 -11  10   4       47.23      -10.75     62.69 o 
 -10  10   4       49.05      135.69     74.86 o 
  -9  10   4       16.86       38.01     28.13 o 
  -8  10   4       72.02       32.56     29.17 o 
  -7  10   4      588.44      617.31     46.46 o 
  -6  10   4      142.83      171.21     23.15 o 
  -5  10   4     1066.47      961.74     39.91 o 
  -4  10   4     1951.66     2106.03     62.26 o 
  -3  10   4      680.96      648.22     32.90 o 
  -2  10   4      121.87      164.41     21.64 o 
  -1  10   4     2936.59     3119.23     74.91 o 
   0  10   4     1244.33     1235.62     37.03 o 
   1  10   4        1.90       11.43      8.64 o 
   2  10   4      101.86       47.21     12.49 o 
   3  10   4      111.86       84.44     36.13 o 
   4  10   4      118.59      222.45     55.26 o 
   5  10   4       47.98       49.53     29.75 o 
   6  10   4       20.55       37.95     48.62 o 
   7  10   4      137.88      188.48     76.41 o 
   8  10   4        6.49       56.94     68.77 o 
   9  10   4       63.58      138.54     96.67 o 
 -11  11   4        3.14       -2.89     47.34 o 
 -10  11   4      177.25      118.51     56.17 o 
  -9  11   4       12.10       70.70     28.68 o 
  -8  11   4      142.61      139.09     33.35 o 
  -7  11   4       89.46      109.74     27.33 o 
  -6  11   4       83.63       62.16     15.18 o 
  -5  11   4      627.00      553.06     29.62 o 
  -4  11   4        8.64        0.50     13.86 o 
  -3  11   4     2351.82     2359.37     75.52 o 
  -2  11   4       34.61       38.21     13.56 o 
  -1  11   4        0.08       -8.90     11.24 o 
   0  11   4      743.21      628.95     42.20 o 
   1  11   4       36.79       22.53      9.83 o 
   2  11   4        2.66       -1.30     11.33 o 
   3  11   4       53.41       30.23     21.23 o 
   4  11   4     1126.78      983.30     55.60 o 
   5  11   4       50.01       12.27     33.60 o 
   6  11   4       81.22      103.12     47.63 o 
   7  11   4        0.83       24.28     40.71 o 
   8  11   4       83.98        5.57     39.83 o 
 -11  12   4       20.37       15.47     61.80 o 
 -10  12   4       47.34       73.57     52.72 o 
  -9  12   4       31.58       30.04     29.72 o 
  -8  12   4      388.70      447.52     76.58 o 
  -7  12   4      314.36      287.93     46.38 o 
  -6  12   4       23.57       68.19     24.78 o 
  -5  12   4      102.81      148.35     20.04 o 
  -4  12   4     1012.42      983.48     54.23 o 
  -3  12   4     2852.75     2610.20     77.69 o 
  -2  12   4     2146.75     1955.34     82.83 o 
  -1  12   4     1229.21     1179.12     40.38 o 
   0  12   4      482.55      482.89     40.51 o 
   1  12   4      133.42      166.95     29.11 o 
   2  12   4      642.63      682.22     46.35 o 
   3  12   4     1297.77     1223.67     62.52 o 
   4  12   4      345.27      363.43     56.14 o 
   5  12   4      136.08      193.32     91.61 o 
   6  12   4       10.69      -22.80     44.55 o 
   7  12   4       12.39      -13.49     40.19 o 
   8  12   4       30.90       18.59     51.15 o 
 -11  13   4      117.35       73.13     79.06 o 
 -10  13   4       81.09       11.87     39.60 o 
  -9  13   4      628.77      729.00     94.73 o 
  -8  13   4       20.94       36.23     23.96 o 
  -7  13   4       44.95       35.08     31.75 o 
  -6  13   4     1391.02     1279.55     50.14 o 
  -5  13   4      885.89      806.65     38.27 o 
  -4  13   4      474.88      527.38     34.72 o 
  -3  13   4     3113.79     3139.15     90.21 o 
  -2  13   4      409.90      427.91     48.07 o 
  -1  13   4     1116.63     1044.43     56.43 o 
   0  13   4       74.48      112.32     32.25 o 
   1  13   4       18.38        3.29     17.61 o 
   2  13   4       23.86       -8.31     18.62 o 
   3  13   4      486.18      478.83     49.75 o 
   4  13   4      829.12      858.67     78.11 o 
   5  13   4        1.40      -36.29     36.29 o 
   6  13   4       50.42        8.57     42.95 o 
   7  13   4      475.73      496.43     90.82 o 
   8  13   4        4.39       38.42     53.08 o 
 -11  14   4       71.76      197.03     84.85 o 
 -10  14   4       31.23       70.57     63.88 o 
  -9  14   4       12.71       61.01     44.36 o 
  -8  14   4        6.99      -23.97     35.03 o 
  -7  14   4        1.69       42.02     33.27 o 
  -6  14   4       14.42       30.04     14.04 o 
  -5  14   4      433.84      458.51     29.92 o 
  -4  14   4     2193.51     2150.33     73.36 o 
  -3  14   4      188.47      185.68     34.14 o 
  -2  14   4     3613.86     3670.92    119.01 o 
  -1  14   4     2674.47     2742.22     78.21 o 
   0  14   4      231.50      199.76     29.96 o 
   1  14   4      459.06      544.16     45.42 o 
   2  14   4      622.47      738.65     54.46 o 
   3  14   4      368.51      446.30     52.77 o 
   4  14   4       44.50       16.39     31.63 o 
   5  14   4      186.55      132.19     52.77 o 
   6  14   4      233.41      294.98     66.64 o 
   7  14   4        0.02       15.06     45.08 o 
   8  14   4       16.69       93.96     63.90 o 
 -11  15   4       35.55       51.19     66.72 o 
 -10  15   4       68.74       41.35     46.59 o 
  -9  15   4        0.84        8.52     41.72 o 
  -8  15   4      104.75       88.98     43.94 o 
  -7  15   4      610.86      558.45     70.20 o 
  -6  15   4      260.33      233.24     46.42 o 
  -5  15   4      608.17      520.76     32.99 o 
  -4  15   4      708.38      573.49     35.25 o 
  -3  15   4      327.55      403.24     37.46 o 
  -2  15   4      466.85      479.35     34.28 o 
  -1  15   4      615.84      674.80     33.75 o 
   0  15   4      143.01      150.98     46.54 o 
   1  15   4      285.09      259.37     35.25 o 
   2  15   4       19.93      110.60     58.71 o 
   3  15   4     1094.65     1150.26     66.84 o 
   4  15   4      454.10      430.85     66.64 o 
   5  15   4      211.03      254.55     57.84 o 
   6  15   4      126.29      183.43     65.09 o 
   7  15   4       60.76      129.81     93.63 o 
   8  15   4        1.27      -19.93     48.24 o 
 -10  16   4      140.37      162.17     75.65 o 
  -9  16   4        8.56       43.56     52.42 o 
  -8  16   4       89.71       63.25     43.65 o 
  -7  16   4       71.54      164.28     50.95 o 
  -6  16   4       41.30       29.09     24.96 o 
  -5  16   4     2473.62     2202.36    104.65 o 
  -4  16   4       47.78       83.96     40.54 o 
  -3  16   4      340.84      374.40     30.36 o 
  -2  16   4      400.25      445.10     47.04 o 
  -1  16   4      140.75      153.17     20.21 o 
   0  16   4     1528.81     1666.19     82.48 o 
   1  16   4      274.32      225.34     36.08 o 
   2  16   4       80.48       98.71     32.11 o 
   3  16   4        0.37      -28.92     28.92 o 
   4  16   4       90.60      104.56     43.17 o 
   5  16   4       80.80      143.69     51.66 o 
   6  16   4       10.22      -13.10     42.15 o 
   7  16   4       30.19      114.59     65.67 o 
 -10  17   4        0.05       -8.51     46.86 o 
  -9  17   4      161.08      138.01     61.04 o 
  -8  17   4        5.80       -3.92     33.99 o 
  -7  17   4       79.19       86.63     45.62 o 
  -6  17   4      434.35      465.96     67.68 o 
  -5  17   4      378.94      413.86     48.12 o 
  -4  17   4      154.93      134.08     22.49 o 
  -3  17   4       60.88       58.19     31.06 o 
  -2  17   4       75.49      134.66     38.06 o 
  -1  17   4       90.40       89.58     20.01 o 
   0  17   4      244.47      332.49     43.76 o 
   1  17   4      308.41      315.82     42.56 o 
   2  17   4       86.40       92.50     33.55 o 
   3  17   4       53.33      227.46    116.19 o 
   4  17   4       67.44       69.42     42.45 o 
   5  17   4        0.54       -9.98     37.35 o 
   6  17   4        0.60       87.67    106.82 o 
   7  17   4        0.78      127.68     69.15 o 
 -10  18   4        2.05      -50.60     56.57 o 
  -9  18   4        1.84       28.60     57.12 o 
  -8  18   4      165.12      180.22     63.07 o 
  -7  18   4      203.52      195.75     53.43 o 
  -6  18   4       54.23       20.36     36.92 o 
  -5  18   4      264.64      225.55     39.93 o 
  -4  18   4        0.04       30.53     31.03 o 
  -3  18   4     1035.32     1028.46     58.69 o 
  -2  18   4      494.83      486.32     39.62 o 
  -1  18   4      184.58      184.25     43.02 o 
   0  18   4     1129.30     1197.02     76.48 o 
   1  18   4      531.36      709.15     72.86 o 
   2  18   4      108.96      270.39     57.93 o 
   3  18   4       63.45      220.69     86.98 o 
   4  18   4       81.69       90.11     55.17 o 
   5  18   4       58.73      100.58     57.44 o 
   6  18   4        5.01       53.42     49.08 o 
   7  18   4        5.91      -59.71     59.71 o 
 -10  19   4       15.40      160.25     74.26 o 
  -9  19   4       22.63       52.65     49.66 o 
  -8  19   4       16.53       56.40     69.80 o 
  -7  19   4      136.09       61.78     45.80 o 
  -6  19   4      191.91      186.33     56.76 o 
  -5  19   4       67.45       86.86     31.99 o 
  -4  19   4      179.20      193.17     48.92 o 
  -3  19   4        0.46        3.47     17.80 o 
  -2  19   4      791.16      713.01     47.15 o 
  -1  19   4      660.39      747.84     80.53 o 
   0  19   4       41.88       41.56     37.99 o 
   1  19   4      548.77      596.58     59.47 o 
   2  19   4       91.62      293.81    110.01 o 
   3  19   4      764.54      870.59    100.07 o 
   4  19   4       29.14        1.97     38.06 o 
   5  19   4        8.98       73.07     54.27 o 
   6  19   4       94.43       49.55     49.31 o 
   7  19   4        0.50      128.31     72.98 o 
  -9  20   4        1.40       88.84     90.54 o 
  -8  20   4       45.74       85.35     65.51 o 
  -7  20   4        0.32       58.48     52.66 o 
  -6  20   4       27.68       11.06     35.72 o 
  -5  20   4        5.13       24.81     26.92 o 
  -4  20   4      288.82      388.01     48.98 o 
  -3  20   4        3.99       26.39     25.86 o 
  -2  20   4       91.53      119.73     24.30 o 
  -1  20   4     1367.50     1366.91     99.47 o 
   0  20   4       98.98      112.94     41.21 o 
   1  20   4      262.95      352.48     62.92 o 
   2  20   4      863.18      899.52     86.11 o 
   3  20   4       62.92       96.32     48.48 o 
   4  20   4       99.38       19.68     43.09 o 
   5  20   4        9.62       20.60     48.38 o 
   6  20   4        2.36       22.28     48.87 o 
  -9  21   4      222.90      220.91     79.56 o 
  -8  21   4       28.91        3.49     37.44 o 
  -7  21   4        1.01      -37.88     41.78 o 
  -6  21   4      382.15      256.47     99.25 o 
  -5  21   4        0.34        3.93     25.89 o 
  -4  21   4       81.75       21.78     29.74 o 
  -3  21   4      192.66      245.06     43.56 o 
  -2  21   4      399.87      447.16     60.02 o 
  -1  21   4       72.38       41.03     33.36 o 
   0  21   4      180.31      559.70    168.51 o 
   1  21   4      589.92      553.18    108.40 o 
   2  21   4       82.26       76.63     37.89 o 
   3  21   4       18.96       47.76     77.37 o 
   4  21   4      104.70       -3.68     42.77 o 
   5  21   4       24.27       61.14     55.86 o 
   6  21   4        5.94       34.55     58.68 o 
  -9  22   4        7.64      -76.90    150.79 o 
  -8  22   4        7.75      -38.08     52.61 o 
  -7  22   4       75.34       43.67     48.44 o 
  -6  22   4       36.95       43.44     49.19 o 
  -5  22   4       48.66      156.00     92.04 o 
  -4  22   4      428.60      458.34     57.60 o 
  -3  22   4        1.83       33.46     30.21 o 
  -2  22   4      260.50      284.45     66.18 o 
  -1  22   4      840.25      839.90     74.49 o 
   0  22   4        5.83       -8.61     35.33 o 
   1  22   4      283.69      451.52     60.68 o 
   2  22   4      151.92      119.70     46.19 o 
   3  22   4        4.93       38.21     72.84 o 
   4  22   4        0.13       13.78     60.40 o 
   5  22   4       15.66       29.77     54.79 o 
  -8  23   4       99.74        2.52     69.14 o 
  -7  23   4       32.27      153.36    126.00 o 
  -6  23   4        0.39       41.56     47.64 o 
  -5  23   4      266.39      318.78     61.39 o 
  -4  23   4       60.97      144.64     43.76 o 
  -3  23   4      235.10      426.21    110.09 o 
  -2  23   4      219.32      314.88     62.14 o 
  -1  23   4        0.62       10.26     36.32 o 
   0  23   4      334.03      178.27     50.13 o 
   1  23   4        1.48       30.77     35.49 o 
   2  23   4       18.30      104.78     91.00 o 
   3  23   4      136.94      148.49    110.55 o 
   4  23   4        0.54      117.10     76.83 o 
   5  23   4       73.47       83.02     61.12 o 
  -8  24   4        5.22       26.47     60.08 o 
  -7  24   4        1.05       24.58     48.98 o 
  -6  24   4       10.65       90.04     56.47 o 
  -5  24   4        6.36       19.77     38.76 o 
  -4  24   4       16.45       14.80     37.14 o 
  -3  24   4       63.74      104.19     51.46 o 
  -2  24   4        1.36       -5.80     42.81 o 
  -1  24   4        1.35      -14.21     35.54 o 
   0  24   4       26.90       35.47     35.21 o 
   1  24   4       31.37       13.08     34.03 o 
   2  24   4        4.44       10.27     39.21 o 
   3  24   4        0.28       59.04     51.51 o 
   4  24   4       29.68       33.11     51.62 o 
   5  24   4       21.47       28.04     66.89 o 
  -7  25   4       11.58       -0.26     77.72 o 
  -6  25   4        9.74      -19.44     51.64 o 
  -5  25   4       33.25      -25.46     56.53 o 
  -4  25   4       19.88       60.29     53.64 o 
  -3  25   4        6.21       53.78     45.82 o 
  -2  25   4       17.78       17.15     41.83 o 
  -1  25   4        6.32       19.31     47.58 o 
   0  25   4        3.82       97.22     55.33 o 
   1  25   4       17.08       45.81     42.31 o 
   2  25   4        0.42      -39.53     54.58 o 
   3  25   4        1.38       65.11     56.98 o 
   4  25   4        7.90       -8.07     43.65 o 
  -6  26   4       10.83       17.03     53.43 o 
  -5  26   4       70.54       76.53     66.23 o 
  -4  26   4       17.81       50.76     53.32 o 
  -3  26   4       11.46       58.55     51.17 o 
  -2  26   4      251.73      215.42     73.63 o 
  -1  26   4        2.70      -38.22     48.97 o 
   0  26   4        0.02      111.39    102.84 o 
   1  26   4       40.28      -32.73     51.87 o 
   2  26   4        0.18       70.51     75.62 o 
   3  26   4        3.02      120.35     76.86 o 
  -6  27   4        6.55      -27.90    104.05 o 
  -5  27   4       57.64       77.94     69.50 o 
  -4  27   4       17.28       38.18     60.65 o 
  -3  27   4      103.07      190.03     65.18 o 
  -2  27   4       31.47       22.26     66.92 o 
  -1  27   4        0.30      -22.06     41.58 o 
   0  27   4       30.87       16.79     55.91 o 
   1  27   4        8.44      134.92    106.97 o 
   2  27   4        0.69       12.36     61.69 o 
  -5  28   4        6.42      -16.99     77.71 o 
  -4  28   4      115.61       95.80     69.78 o 
  -3  28   4        5.02      207.34     72.26 o 
  -2  28   4       19.76      127.29     82.67 o 
  -1  28   4      147.29      178.21     71.90 o 
   0  28   4        8.14       47.55     54.92 o 
   1  28   4        0.10       23.49     79.17 o 
  -3  29   4       24.13       77.92     82.87 o 
  -2  29   4       16.21       95.69     63.82 o 
  -1  29   4        0.29       48.66     66.60 o 
   0  29   4       11.26      121.25     84.39 o 
 -12   1   5       56.17      184.64     97.40 o 
 -11   1   5      224.98      305.81     61.49 o 
 -10   1   5        0.14      -12.47     32.01 o 
  -9   1   5     1008.73      927.19     51.61 o 
  -8   1   5      342.93      353.19     30.22 o 
  -7   1   5      350.28      421.03     30.20 o 
  -6   1   5      601.82      645.75     31.22 o 
  -5   1   5      213.25      198.28     20.46 o 
  -4   1   5     6554.04     6512.12    116.64 o 
  -3   1   5     2524.69     2491.64     39.96 o 
  -2   1   5      347.85      407.32     22.90 o 
  -1   1   5      309.55      294.22     23.24 o 
   0   1   5     3438.84     3574.06     72.90 o 
   1   1   5      801.85      879.66     31.37 o 
   2   1   5     1334.67     1346.60     48.50 o 
   3   1   5        0.91       -0.11     13.64 o 
   4   1   5       52.24       68.10     28.46 o 
   5   1   5      183.94      265.72     35.00 o 
   6   1   5      586.47      531.05     58.11 o 
   7   1   5      149.67      166.42     59.06 o 
   8   1   5        7.95       59.84     67.58 o 
   9   1   5        4.37       59.15     59.01 o 
 -12   2   5       10.63      -80.61     80.61 o 
 -11   2   5      143.53      243.30     66.10 o 
 -10   2   5        3.12       29.67     28.46 o 
  -9   2   5        3.53       16.25     22.08 o 
  -8   2   5      323.84      352.84     34.92 o 
  -7   2   5      406.27      417.88     28.42 o 
  -6   2   5     4765.31     4735.18    117.74 o 
  -5   2   5     3788.31     3852.72    105.01 o 
  -4   2   5     2255.88     2114.63     46.57 o 
  -3   2   5    12265.06    12671.75    184.23 o 
  -2   2   5     1744.88     1562.54     54.85 o 
  -1   2   5     1047.55     1134.97     27.03 o 
   0   2   5      912.62      957.80     28.93 o 
   1   2   5      144.54      201.57     18.00 o 
   2   2   5      228.59      368.34     53.33 o 
   3   2   5       12.27       34.71     16.27 o 
   4   2   5     2247.90     2116.12     78.13 o 
   5   2   5      251.27      238.52     67.83 o 
   6   2   5       19.37       33.71     30.41 o 
   7   2   5      192.84      140.25     58.87 o 
   8   2   5       12.03       83.81    100.38 o 
   9   2   5       71.87       59.17    101.20 o 
 -12   3   5       44.54      131.93     69.30 o 
 -11   3   5       13.20       34.64     85.13 o 
 -10   3   5      143.59      251.50     45.05 o 
  -9   3   5      212.81      264.05     48.27 o 
  -8   3   5      186.24      226.32     32.37 o 
  -7   3   5     3004.26     3019.38     87.22 o 
  -6   3   5     2074.75     1988.44     60.86 o 
  -5   3   5     1123.56     1134.28     39.26 o 
  -4   3   5     3716.26     3845.06     86.56 o 
  -3   3   5     1113.95     1247.74     32.14 o 
  -2   3   5     5402.14     4857.58     55.17 o 
  -1   3   5      555.72      527.03     29.22 o 
   0   3   5       13.65       -9.00      9.00 o 
   1   3   5     1453.35     1467.98     45.78 o 
   2   3   5      563.26      588.94     38.84 o 
   3   3   5     4450.24     4225.74    120.96 o 
   4   3   5      567.69      520.26     38.03 o 
   5   3   5      432.32      416.38     42.35 o 
   6   3   5      344.43      397.13     87.18 o 
   7   3   5      214.07      265.62     62.96 o 
   8   3   5        7.80      -73.06     73.06 o 
   9   3   5       27.50       61.68     85.50 o 
 -12   4   5       14.05       20.34     53.17 o 
 -11   4   5       23.82       25.94     41.92 o 
 -10   4   5      123.46      149.46     37.02 o 
  -9   4   5     1109.21     1138.22     76.44 o 
  -8   4   5     1625.11     1572.83     59.99 o 
  -7   4   5     3165.34     3099.89    123.53 o 
  -6   4   5     2564.70     2631.32     73.81 o 
  -5   4   5     6280.06     6322.81    153.89 o 
  -4   4   5     5070.73     5448.48    120.48 o 
  -3   4   5      381.93      313.86     14.85 o 
  -2   4   5    10252.60    10219.09    161.86 o 
  -1   4   5      198.52      175.24     17.36 o 
   0   4   5     2713.04     2631.68     61.08 o 
   1   4   5     1307.71     1245.65     41.36 o 
   2   4   5     4366.66     4379.05    131.41 o 
   3   4   5       65.10       89.95     20.03 o 
   4   4   5      113.44      170.92     24.86 o 
   5   4   5      126.78       92.33     28.65 o 
   6   4   5      698.19      686.74     69.69 o 
   7   4   5       67.23      191.30     55.07 o 
   8   4   5       28.57       37.03     98.77 o 
   9   4   5        1.98       68.48     78.47 o 
 -12   5   5        0.68       70.75     62.72 o 
 -11   5   5       10.42       30.91     45.95 o 
 -10   5   5      576.97      469.24     53.64 o 
  -9   5   5      188.98      316.02     46.68 o 
  -8   5   5      367.19      317.67     26.97 o 
  -7   5   5     5532.96     5211.95    137.46 o 
  -6   5   5     1722.90     1729.02     57.90 o 
  -5   5   5      339.89      298.26     20.92 o 
  -4   5   5      564.35      664.71     26.01 o 
  -3   5   5      393.05      431.19     20.43 o 
  -2   5   5     1602.96     1449.38     36.35 o 
  -1   5   5       27.24       43.15     20.96 o 
   0   5   5     3455.73     3476.01     77.49 o 
   1   5   5       32.05       86.36     19.28 o 
   2   5   5     3692.26     3785.19    102.41 o 
   3   5   5     1053.29      934.63     49.97 o 
   4   5   5        7.69       15.92     18.88 o 
   5   5   5        3.09       29.84     31.40 o 
   6   5   5       18.35      180.67     82.61 o 
   7   5   5       17.33       78.08     52.03 o 
   8   5   5        0.33       71.14     78.87 o 
   9   5   5       80.49      376.23    180.20 o 
 -12   6   5        8.85       12.03     52.43 o 
 -11   6   5       54.20       96.98     55.51 o 
 -10   6   5       83.56       37.79     32.05 o 
  -9   6   5      706.00      679.08     60.59 o 
  -8   6   5       47.75      110.71     28.33 o 
  -7   6   5      195.49      231.91     23.49 o 
  -6   6   5     1817.02     1707.71     56.31 o 
  -5   6   5       86.75       81.31     19.73 o 
  -4   6   5      239.86      266.86     21.19 o 
  -3   6   5     3373.53     3314.48     71.21 o 
  -2   6   5      213.08      249.61     24.67 o 
  -1   6   5      122.21      125.04     12.84 o 
   0   6   5     2214.09     2067.49     54.28 o 
   1   6   5      161.36      171.71     24.56 o 
   2   6   5        0.22       11.26     14.21 o 
   3   6   5        2.02       -0.05     14.17 o 
   4   6   5        3.06       -8.66     17.09 o 
   5   6   5      115.87      119.10     54.06 o 
   6   6   5       25.35       25.60     30.70 o 
   7   6   5       83.86       51.01     41.01 o 
   8   6   5        0.46       -9.17     48.72 o 
 -12   7   5       22.07      132.29     68.90 o 
 -11   7   5       63.69       51.70     56.37 o 
 -10   7   5       49.14       50.67     39.22 o 
  -9   7   5      300.66      295.25     58.22 o 
  -8   7   5       19.33       19.35     20.66 o 
  -7   7   5      245.25      363.87     44.73 o 
  -6   7   5       18.24       41.27     14.53 o 
  -5   7   5     1664.59     1610.77     50.90 o 
  -4   7   5     5310.68     5359.64    119.34 o 
  -3   7   5       92.66      124.18     14.00 o 
  -2   7   5      155.79      146.71     14.62 o 
  -1   7   5     1722.68     1879.49     50.30 o 
   0   7   5      138.69      123.10     15.09 o 
   1   7   5     1011.72      931.33     48.05 o 
   2   7   5      235.34      307.16     26.13 o 
   3   7   5       24.58       25.63     19.67 o 
   4   7   5      174.95      236.41     36.25 o 
   5   7   5      129.84       67.04     29.04 o 
   6   7   5       79.01       61.40     41.81 o 
   7   7   5        0.90       10.69     36.72 o 
   8   7   5       13.71       -5.14     60.42 o 
 -12   8   5        0.50       34.08     67.97 o 
 -11   8   5        2.45       29.58     34.31 o 
 -10   8   5      202.75      126.07     44.01 o 
  -9   8   5     1128.08     1175.78     94.91 o 
  -8   8   5        5.73        8.03     21.28 o 
  -7   8   5      539.86      611.67     43.86 o 
  -6   8   5      200.10      273.16     22.49 o 
  -5   8   5      232.03      266.27     22.25 o 
  -4   8   5       73.47       68.03     14.30 o 
  -3   8   5      650.26      643.04     29.42 o 
  -2   8   5       39.38       34.59     12.43 o 
  -1   8   5      687.16      701.08     27.95 o 
   0   8   5       35.39       47.74     16.45 o 
   1   8   5     5973.70     5518.95    134.01 o 
   2   8   5      496.31      546.10     33.14 o 
   3   8   5      124.07      200.92     27.14 o 
   4   8   5      729.29      622.15     37.95 o 
   5   8   5      404.09      835.37    164.81 o 
   6   8   5       43.23       23.97     35.56 o 
   7   8   5        8.14       16.64     47.17 o 
   8   8   5        3.90      -41.69     74.63 o 
 -12   9   5       26.98       33.83     70.73 o 
 -11   9   5      228.90      237.32     56.71 o 
 -10   9   5       90.37       58.87     39.85 o 
  -9   9   5      641.05      580.12     60.50 o 
  -8   9   5      401.96      387.19     45.32 o 
  -7   9   5       17.85       62.62     22.93 o 
  -6   9   5      510.48      542.44     30.97 o 
  -5   9   5       71.77       84.78     22.82 o 
  -4   9   5      185.27      273.08     41.83 o 
  -3   9   5      159.43      239.77     21.52 o 
  -2   9   5     1021.88     1053.51     38.84 o 
  -1   9   5     5091.53     5087.51    116.54 o 
   0   9   5      163.80      176.15     17.61 o 
   1   9   5      766.09      837.23     35.47 o 
   2   9   5     3449.57     3503.44     99.64 o 
   3   9   5      332.74      389.34     30.80 o 
   4   9   5       51.12       77.82     29.58 o 
   5   9   5        1.77      -27.45     31.64 o 
   6   9   5      146.52      135.67     45.54 o 
   7   9   5      108.15      116.85     52.59 o 
   8   9   5       18.48       -8.92     62.13 o 
 -12  10   5       26.40       17.78     65.41 o 
 -11  10   5       24.53      107.37     76.92 o 
 -10  10   5        0.15       37.23     33.34 o 
  -9  10   5       46.20       38.25     32.59 o 
  -8  10   5       30.28       47.43     26.42 o 
  -7  10   5       65.89       38.35     28.76 o 
  -6  10   5     3412.50     3403.59    116.57 o 
  -5  10   5     2236.50     2139.37     89.48 o 
  -4  10   5      430.47      406.69     26.54 o 
  -3  10   5    11722.19    12105.73    272.46 o 
  -2  10   5     5426.60     5714.43    157.58 o 
  -1  10   5     1957.73     2006.15     60.17 o 
   0  10   5      171.03      212.26     21.75 o 
   1  10   5      977.92      953.03     36.25 o 
   2  10   5       23.30       63.68     24.16 o 
   3  10   5       76.08       76.94     20.69 o 
   4  10   5      558.71      470.34     55.48 o 
   5  10   5       46.10      214.50     83.20 o 
   6  10   5        6.02        8.15     36.64 o 
   7  10   5       37.87       20.58     51.21 o 
   8  10   5        0.40        4.52    104.80 o 
 -12  11   5       39.74       69.66     89.63 o 
 -11  11   5        3.67      -57.42     57.42 o 
 -10  11   5      251.04      251.39     64.34 o 
  -9  11   5       67.08       84.42     33.64 o 
  -8  11   5      288.12      384.82     58.70 o 
  -7  11   5      988.59      729.01     63.40 o 
  -6  11   5      600.28      517.53     34.80 o 
  -5  11   5      671.82      752.55     48.76 o 
  -4  11   5     3203.40     3114.57    100.93 o 
  -3  11   5     2646.69     2556.83     77.37 o 
  -2  11   5     1167.92     1127.97     45.91 o 
  -1  11   5     1621.09     1610.21     52.70 o 
   0  11   5      161.09      179.86     17.34 o 
   1  11   5     1606.47     1582.91     93.90 o 
   2  11   5      142.98      169.13     31.19 o 
   3  11   5     1491.05     1324.81     71.30 o 
   4  11   5       72.60       71.74     26.20 o 
   5  11   5      297.13      298.18     66.93 o 
   6  11   5      518.81      429.44    155.93 o 
   7  11   5       67.01        2.04     44.45 o 
   8  11   5        0.06       92.42     78.10 o 
 -12  12   5        2.63       70.19     69.83 o 
 -11  12   5       32.14       69.55     54.93 o 
 -10  12   5        1.37       25.67     37.28 o 
  -9  12   5       21.69       25.27     28.99 o 
  -8  12   5      569.02      644.02     60.88 o 
  -7  12   5      143.03      132.14     30.36 o 
  -6  12   5      821.39      795.73     42.31 o 
  -5  12   5     2689.66     2699.29     86.85 o 
  -4  12   5      106.73      101.82     39.74 o 
  -3  12   5     3764.55     3808.42    108.96 o 
  -2  12   5     3458.44     3435.98     98.63 o 
  -1  12   5     1280.76     1322.28     48.19 o 
   0  12   5      320.29      300.50     21.62 o 
   1  12   5      128.30      122.69     15.93 o 
   2  12   5      168.79      175.22     19.50 o 
   3  12   5        0.25      -23.67     23.67 o 
   4  12   5        0.96       -0.21     26.88 o 
   5  12   5      319.17      413.23     86.73 o 
   6  12   5       91.47       57.62     52.83 o 
   7  12   5       52.97       32.74     61.05 o 
   8  12   5       30.02      163.64     79.86 o 
 -11  13   5       25.97      -47.29     60.56 o 
 -10  13   5       83.41       45.42     51.93 o 
  -9  13   5        4.92       41.15     47.68 o 
  -8  13   5      223.48      185.99     33.56 o 
  -7  13   5      667.72      600.25     48.03 o 
  -6  13   5      302.87      352.53     30.60 o 
  -5  13   5        9.29       -9.92     14.95 o 
  -4  13   5      310.08      334.71     28.64 o 
  -3  13   5      343.86      286.84     40.17 o 
  -2  13   5      540.49      498.34     32.34 o 
  -1  13   5      533.91      549.37     29.31 o 
   0  13   5      121.10      143.66     32.09 o 
   1  13   5       56.05       58.21     32.71 o 
   2  13   5        0.59       -8.09     19.30 o 
   3  13   5        2.72       41.69     23.12 o 
   4  13   5        0.51       34.25     35.36 o 
   5  13   5        4.20      -37.26     47.53 o 
   6  13   5        7.26       87.18     61.27 o 
   7  13   5        4.08       44.07     57.79 o 
   8  13   5       20.59       68.42     78.61 o 
 -11  14   5        3.27       -3.02     44.24 o 
 -10  14   5        0.03       13.49     43.50 o 
  -9  14   5      332.32      310.90     72.93 o 
  -8  14   5       85.93       99.80     44.30 o 
  -7  14   5      254.03      302.85     37.68 o 
  -6  14   5        0.30        3.10     15.14 o 
  -5  14   5       28.55       26.95     19.59 o 
  -4  14   5        4.80       24.50     19.39 o 
  -3  14   5      132.39      218.15     45.41 o 
  -2  14   5      518.13      556.38     34.62 o 
  -1  14   5      618.27      642.61     33.13 o 
   0  14   5      295.60      348.26     49.41 o 
   1  14   5      177.34      213.84     32.39 o 
   2  14   5        6.19       25.28     24.40 o 
   3  14   5       99.78      147.96     42.92 o 
   4  14   5       30.79       26.77     36.09 o 
   5  14   5       76.48      117.94     52.75 o 
   6  14   5       37.67       49.66     53.98 o 
   7  14   5        1.23        1.24     44.16 o 
 -11  15   5        0.22       46.13     60.68 o 
 -10  15   5      103.23      117.64     59.68 o 
  -9  15   5        7.50        2.24     37.43 o 
  -8  15   5       71.61      122.87     73.12 o 
  -7  15   5      108.53       92.18     38.80 o 
  -6  15   5        2.01       13.63     17.64 o 
  -5  15   5      346.54      338.17     31.33 o 
  -4  15   5        9.02       46.11     21.79 o 
  -3  15   5      413.89      388.24     46.70 o 
  -2  15   5      222.61      284.11     28.58 o 
  -1  15   5        0.26        3.93     21.11 o 
   0  15   5      138.90      190.42     32.37 o 
   1  15   5      373.77      388.79     42.95 o 
   2  15   5       12.62       91.05     54.01 o 
   3  15   5      223.21      276.18     41.00 o 
   4  15   5       35.32       33.09     38.66 o 
   5  15   5       83.42      132.67     56.78 o 
   6  15   5       66.64       83.74     73.67 o 
   7  15   5       12.78      102.95     88.57 o 
 -11  16   5        0.02       22.45     55.40 o 
 -10  16   5       71.93      177.50     65.55 o 
  -9  16   5      199.36      356.71     68.16 o 
  -8  16   5        0.96        0.11     32.94 o 
  -7  16   5       14.40       15.94     32.89 o 
  -6  16   5      442.52      467.86     46.26 o 
  -5  16   5      668.31      699.66     45.30 o 
  -4  16   5       63.58      111.66     31.41 o 
  -3  16   5      585.36      484.92     43.90 o 
  -2  16   5      276.46      304.69     35.98 o 
  -1  16   5      338.94      384.18     30.57 o 
   0  16   5      109.23      175.62     74.78 o 
   1  16   5      588.86      719.28     57.35 o 
   2  16   5      316.22      337.83     44.29 o 
   3  16   5        5.62      -37.50     37.50 o 
   4  16   5       51.01      123.33     60.83 o 
   5  16   5       78.84       54.80     57.06 o 
   6  16   5        2.86       76.39     78.57 o 
   7  16   5       51.49      -45.34     65.07 o 
 -10  17   5       79.53       43.52     51.59 o 
  -9  17   5       37.99       51.21     54.52 o 
  -8  17   5      396.59      380.91    142.23 o 
  -7  17   5       43.11       32.01     37.52 o 
  -6  17   5       48.12       72.00     29.71 o 
  -5  17   5       37.43       12.95     17.44 o 
  -4  17   5       18.75      -13.33     17.30 o 
  -3  17   5       15.31        4.54     16.54 o 
  -2  17   5        0.04       -4.06     15.35 o 
  -1  17   5     1102.83     1038.85     69.94 o 
   0  17   5      560.55      630.18     62.42 o 
   1  17   5      241.72      315.68     49.59 o 
   2  17   5     1786.10     1572.26    151.17 o 
   3  17   5      256.96      360.97     73.78 o 
   4  17   5        3.47       15.22     39.54 o 
   5  17   5      159.33      266.57     64.62 o 
   6  17   5       12.91      115.34     63.48 o 
   7  17   5        0.91      -66.22     66.22 o 
 -10  18   5       10.59      112.05     70.32 o 
  -9  18   5      108.00       45.74     50.96 o 
  -8  18   5       63.69       54.99     46.29 o 
  -7  18   5       58.49       10.19     35.45 o 
  -6  18   5      296.49      364.35     73.23 o 
  -5  18   5       81.94       92.31     30.20 o 
  -4  18   5      103.64       71.98     24.65 o 
  -3  18   5       58.90       46.24     21.99 o 
  -2  18   5     1344.37     1212.77     63.98 o 
  -1  18   5      349.13      514.29     56.14 o 
   0  18   5      214.77      177.81     38.11 o 
   1  18   5      743.08      750.45     70.57 o 
   2  18   5      129.10      107.73     38.09 o 
   3  18   5      193.47      241.60    104.02 o 
   4  18   5       85.72       69.36     50.12 o 
   5  18   5        4.15       87.30     55.17 o 
   6  18   5       11.87      -35.75     55.64 o 
 -10  19   5      111.71      118.08     68.84 o 
  -9  19   5       12.90        0.00     43.91 o 
  -8  19   5       32.26       97.01     53.74 o 
  -7  19   5      131.37       42.48     43.71 o 
  -6  19   5        6.25       95.58     73.69 o 
  -5  19   5       46.36       61.61     30.90 o 
  -4  19   5        8.27       23.94     34.12 o 
  -3  19   5      634.52      625.49     47.27 o 
  -2  19   5       86.84       83.09     24.24 o 
  -1  19   5       70.41       38.13     47.76 o 
   0  19   5      833.60      917.85     72.72 o 
   1  19   5       23.83        4.86     27.92 o 
   2  19   5      242.34      325.96     74.11 o 
   3  19   5      168.10      321.09     96.96 o 
   4  19   5        2.08       28.91     47.67 o 
   5  19   5       23.26       90.62     63.88 o 
   6  19   5       59.90       86.43     67.16 o 
  -9  20   5        0.85       -6.37     57.13 o 
  -8  20   5       30.88      -33.63     44.87 o 
  -7  20   5        4.73       14.43     39.45 o 
  -6  20   5        0.22       53.94     38.48 o 
  -5  20   5       75.61       56.01     33.81 o 
  -4  20   5       21.37       -1.63     28.04 o 
  -3  20   5        0.66       -2.74     18.51 o 
  -2  20   5      241.66      517.57    115.01 o 
  -1  20   5       78.45       93.52     36.52 o 
   0  20   5       49.89       50.05     35.63 o 
   1  20   5        1.03        9.97     29.40 o 
   2  20   5        0.57       18.94     33.43 o 
   3  20   5        9.41      -24.56     50.88 o 
   4  20   5       50.82       45.60     48.81 o 
   5  20   5       45.73      179.78    114.47 o 
   6  20   5        1.16       99.49     72.12 o 
  -9  21   5        5.83       54.07     72.37 o 
  -8  21   5        0.70      -52.85     52.85 o 
  -7  21   5        1.38       38.45     45.12 o 
  -6  21   5       17.39        3.56     33.57 o 
  -5  21   5        0.09        2.76     27.54 o 
  -4  21   5      260.97      223.89     46.67 o 
  -3  21   5        2.41       59.77     32.39 o 
  -2  21   5       72.05       74.32     43.62 o 
  -1  21   5       54.23       76.10     35.25 o 
   0  21   5       12.23        9.31     27.89 o 
   1  21   5       57.23      127.19     55.74 o 
   2  21   5       28.76        4.73     28.27 o 
   3  21   5        3.09      -35.97     45.08 o 
   4  21   5        2.64        4.05     40.14 o 
   5  21   5        0.85      -54.19     64.55 o 
  -9  22   5        2.05       98.23     68.98 o 
  -8  22   5       25.90       90.59     66.15 o 
  -7  22   5      119.45      111.14     56.82 o 
  -6  22   5        4.31       23.93     46.47 o 
  -5  22   5      124.42      138.68     45.01 o 
  -4  22   5       29.64       51.67     32.35 o 
  -3  22   5       12.32      -13.27     32.13 o 
  -2  22   5      500.54      465.36     62.17 o 
  -1  22   5      106.62      191.21     74.24 o 
   0  22   5        3.44       56.30     38.42 o 
   1  22   5       30.92       69.47     39.01 o 
   2  22   5       23.43       49.12     39.72 o 
   3  22   5       84.02      114.31     64.12 o 
   4  22   5       19.59        5.20     43.01 o 
   5  22   5        3.88       -1.19     46.31 o 
  -8  23   5        4.40      106.16     63.54 o 
  -7  23   5        0.21       44.23     48.55 o 
  -6  23   5        1.11       30.92     51.91 o 
  -5  23   5        5.37       45.73     38.81 o 
  -4  23   5       21.12        3.65     32.13 o 
  -3  23   5       47.43       51.02     40.86 o 
  -2  23   5        3.25        9.85     34.85 o 
  -1  23   5      128.84      165.64     65.17 o 
   0  23   5       21.87       -3.62     43.41 o 
   1  23   5       82.92      104.50     44.53 o 
   2  23   5       75.89      107.29     58.88 o 
   3  23   5       31.31       19.68     48.22 o 
   4  23   5        3.78      -58.90     58.90 o 
  -8  24   5        9.59      -55.73     55.73 o 
  -7  24   5       18.66       -9.72     40.82 o 
  -6  24   5      172.58      128.45     59.93 o 
  -5  24   5       77.51       86.44     48.76 o 
  -4  24   5       45.91       94.09     59.20 o 
  -3  24   5      664.11      588.43     81.12 o 
  -2  24   5      104.02       86.34     47.27 o 
  -1  24   5        0.37        0.84     63.23 o 
   0  24   5       36.63       42.08     59.55 o 
   1  24   5       53.16       35.23     42.51 o 
   2  24   5        1.61      107.21     62.80 o 
   3  24   5        0.13       63.19     57.81 o 
   4  24   5       15.81       55.71     57.92 o 
  -7  25   5       68.50      123.05     90.67 o 
  -6  25   5       50.64       -7.29     48.27 o 
  -5  25   5        0.44       -0.99     44.82 o 
  -4  25   5      131.40      145.88     57.09 o 
  -3  25   5       35.90       51.34     44.99 o 
  -2  25   5       43.18        9.11     38.47 o 
  -1  25   5      143.93      283.21     78.34 o 
   0  25   5       29.39       68.88     49.15 o 
   1  25   5        1.35       29.48     40.30 o 
   2  25   5       10.69      109.44     66.73 o 
   3  25   5       25.36        1.67     46.83 o 
  -6  26   5        1.59      -11.31     60.06 o 
  -5  26   5       16.92      119.81     97.90 o 
  -4  26   5        4.79       80.93     60.79 o 
  -3  26   5       28.22       33.36     48.15 o 
  -2  26   5       65.86       96.96     52.85 o 
  -1  26   5        2.01      -25.77     54.74 o 
   0  26   5       63.44       69.11     46.25 o 
   1  26   5       41.82       64.32     73.46 o 
   2  26   5        8.31       33.66     66.81 o 
   3  26   5        3.12       28.95     62.83 o 
  -6  27   5        0.05      -55.79    140.24 o 
  -5  27   5        0.59        9.87     59.12 o 
  -4  27   5        0.43       29.13     46.38 o 
  -3  27   5       41.67       57.39     70.72 o 
  -2  27   5        0.03      -58.96     58.96 o 
  -1  27   5       26.62       -5.27     47.23 o 
   0  27   5       65.27       53.32     59.65 o 
   1  27   5       37.13       53.71     66.05 o 
   2  27   5        1.57      -17.18     61.92 o 
  -4  28   5        0.03       63.99     73.02 o 
  -3  28   5       24.46       86.73     59.82 o 
  -2  28   5       15.80       83.46     64.86 o 
  -1  28   5        0.12      181.47    104.15 o 
   0  28   5        2.22        2.32     51.18 o 
   1  28   5       19.51      100.23     89.19 o 
  -2  29   5       14.49      139.59    134.37 o 
 -13   0   6       24.49      294.80    190.00 o 
 -12   0   6      327.83     -124.40    124.40 o 
 -11   0   6       13.54       16.87     45.84 o 
 -10   0   6     1794.96     1719.10    119.33 o 
  -9   0   6       18.59       44.18     29.61 o 
  -8   0   6      347.66      361.76     44.19 o 
  -7   0   6     6392.48     5740.70    215.89 o 
  -6   0   6     8203.85     7687.54    251.01 o 
  -5   0   6      892.76      827.56     53.96 o 
  -4   0   6     2675.24     2665.65     73.97 o 
  -3   0   6     7604.67     6860.55    209.46 o 
  -2   0   6     3704.88     3893.66     81.77 o 
  -1   0   6     2928.91     2982.48     77.39 o 
   0   0   6      379.44      357.35     30.75 o 
   1   0   6      360.45      434.94     36.78 o 
   2   0   6      373.83      326.37     60.75 o 
   3   0   6     1550.99     1591.38     95.25 o 
   4   0   6        5.85      131.25     92.42 o 
   5   0   6      163.07      471.41    184.86 o 
   6   0   6      567.20      538.08    118.60 o 
   7   0   6       55.80      -33.54     61.59 o 
   8   0   6        2.90      170.74     96.17 o 
 -13   1   6       16.90      131.66     77.67 o 
 -12   1   6        2.69      -60.49     60.49 o 
 -11   1   6       12.54       -1.87     34.58 o 
 -10   1   6      215.95      212.36     38.55 o 
  -9   1   6       68.37       59.53     23.06 o 
  -8   1   6     1780.66     1565.97     65.14 o 
  -7   1   6     1358.32     1485.81    185.15 o 
  -6   1   6      490.15      412.92     30.51 o 
  -5   1   6     4576.46     4287.53     91.98 o 
  -4   1   6       74.91       73.94     13.15 o 
  -3   1   6     5616.72     6116.42    111.84 o 
  -2   1   6     4219.29     3998.24     78.44 o 
  -1   1   6       81.57       77.16     17.52 o 
   0   1   6        1.82       10.61     12.81 o 
   1   1   6     1616.58     1782.05     57.59 o 
   2   1   6     3467.11     3274.09    100.99 o 
   3   1   6     1412.09     1243.11     59.06 o 
   4   1   6       41.86       46.79     23.40 o 
   5   1   6      298.12      429.80    112.80 o 
   6   1   6       13.56       48.46     58.27 o 
   7   1   6       10.11      133.39     74.45 o 
   8   1   6       50.12       45.81     65.84 o 
 -13   2   6        2.17      -63.82     63.82 o 
 -12   2   6      100.11      159.41     62.80 o 
 -11   2   6      285.54      376.86     64.96 o 
 -10   2   6        8.41       -4.56     23.09 o 
  -9   2   6      287.06      243.32     33.39 o 
  -8   2   6      260.44      313.62     30.20 o 
  -7   2   6      204.82      241.89     23.89 o 
  -6   2   6     1929.00     1690.85    107.81 o 
  -5   2   6      111.46      143.01     15.98 o 
  -4   2   6     1522.57     1558.81     41.19 o 
  -3   2   6      777.91      740.38     32.27 o 
  -2   2   6     1523.25     1467.49     39.77 o 
  -1   2   6       31.44       40.06      9.38 o 
   0   2   6       17.25       45.99     18.10 o 
   1   2   6       47.36       53.61     24.05 o 
   2   2   6     1215.27     1336.18     55.48 o 
   3   2   6      124.81      147.43     43.95 o 
   4   2   6      342.11      280.06     36.97 o 
   5   2   6      299.57      665.63    162.33 o 
   6   2   6      142.71      188.91     46.08 o 
   7   2   6       72.21       45.33     59.51 o 
   8   2   6       20.80       -5.64     44.18 o 
 -13   3   6       47.87       36.12     49.40 o 
 -12   3   6       61.30       55.46     46.67 o 
 -11   3   6      269.61      275.24    116.86 o 
 -10   3   6       25.80       89.20     62.80 o 
  -9   3   6      293.25      299.57     30.65 o 
  -8   3   6      457.09      533.21     37.18 o 
  -7   3   6      392.53      418.82     29.68 o 
  -6   3   6     1461.86     1294.39     89.86 o 
  -5   3   6      481.56      548.39     28.55 o 
  -4   3   6      225.73      242.24     14.66 o 
  -3   3   6       51.05       72.81     21.19 o 
  -2   3   6     1404.54     1487.89     29.90 o 
  -1   3   6    10186.63     9824.20    172.89 o 
   0   3   6      240.76      235.75     20.43 o 
   1   3   6        3.23       13.93     12.70 o 
   2   3   6        2.74       24.26     17.32 o 
   3   3   6      559.78      684.19     46.16 o 
   4   3   6      518.25      591.71     44.43 o 
   5   3   6      204.58      141.65     33.45 o 
   6   3   6      200.81      159.81     50.74 o 
   7   3   6        0.61       51.14     72.48 o 
   8   3   6        4.25       32.50     46.90 o 
 -13   4   6        3.12      116.65     65.31 o 
 -12   4   6        9.61       37.97     54.28 o 
 -11   4   6       53.46       51.14     44.18 o 
 -10   4   6        8.37       30.22     27.83 o 
  -9   4   6       29.04       89.11     68.50 o 
  -8   4   6       93.72      123.96     31.36 o 
  -7   4   6       27.54       60.31     18.78 o 
  -6   4   6     1491.28     1450.15     87.67 o 
  -5   4   6      877.01      769.02     52.21 o 
  -4   4   6       90.73      102.17     12.53 o 
  -3   4   6      430.01      506.73     26.93 o 
  -2   4   6      618.79      577.00     22.81 o 
  -1   4   6     1795.33     1812.81     46.94 o 
   0   4   6      600.89      652.42     27.58 o 
   1   4   6      324.78      342.00     24.58 o 
   2   4   6        6.13       28.79     24.58 o 
   3   4   6      131.41      341.57     72.73 o 
   4   4   6        9.23       13.37     18.51 o 
   5   4   6      116.79       75.21     35.55 o 
   6   4   6        0.03       19.06     33.45 o 
   7   4   6       14.82      -54.85     57.31 o 
   8   4   6        9.49      157.58    134.96 o 
 -13   5   6       19.36      -48.25    105.55 o 
 -12   5   6        3.10       10.13     45.28 o 
 -11   5   6      270.59      214.00     61.07 o 
 -10   5   6      135.46      119.27     36.08 o 
  -9   5   6      128.53       76.19     30.41 o 
  -8   5   6      409.53      397.10     33.80 o 
  -7   5   6      272.84      300.12     26.04 o 
  -6   5   6     1219.35     1332.55     49.05 o 
  -5   5   6      305.68      400.49     31.76 o 
  -4   5   6     4364.30     4441.79    105.42 o 
  -3   5   6    11229.65    11543.22    211.41 o 
  -2   5   6      995.27      964.30     28.50 o 
  -1   5   6     3247.34     3258.60     79.53 o 
   0   5   6      938.81      989.56     36.70 o 
   1   5   6      491.68      536.75     40.23 o 
   2   5   6      208.40      164.94     32.98 o 
   3   5   6      416.98      397.58     48.76 o 
   4   5   6       71.70      138.73     37.37 o 
   5   5   6      480.98      511.90     59.35 o 
   6   5   6      325.73      474.95     69.76 o 
   7   5   6       16.71       17.01     44.91 o 
   8   5   6        5.92      -56.55    110.08 o 
 -12   6   6       61.29       83.06     53.91 o 
 -11   6   6      448.95      481.04     77.63 o 
 -10   6   6       95.10      186.93     42.76 o 
  -9   6   6      290.64      410.09     47.84 o 
  -8   6   6      225.08      209.28     25.24 o 
  -7   6   6      328.33      413.37     30.72 o 
  -6   6   6      911.72      988.16     43.59 o 
  -5   6   6        3.64        6.92     12.38 o 
  -4   6   6     3222.32     3163.52     72.59 o 
  -3   6   6     6698.79     6331.53    150.72 o 
  -2   6   6    10284.74    10439.22    218.79 o 
  -1   6   6      742.58      765.46     30.60 o 
   0   6   6      509.10      583.71     29.08 o 
   1   6   6     1034.96      943.40     54.32 o 
   2   6   6     3844.67     3685.08    143.41 o 
   3   6   6      574.38      567.86     48.39 o 
   4   6   6       14.49       -9.46     17.86 o 
   5   6   6      360.17      343.17     49.10 o 
   6   6   6       99.01       66.62     45.76 o 
   7   6   6      132.47       75.56     58.37 o 
   8   6   6        0.40        5.28    107.82 o 
 -12   7   6       46.84       50.02     49.71 o 
 -11   7   6      101.23      104.13     52.77 o 
 -10   7   6      533.01      514.42     59.10 o 
  -9   7   6        7.00       -2.36     23.87 o 
  -8   7   6      544.50      497.62     34.09 o 
  -7   7   6       99.68      173.92     27.39 o 
  -6   7   6      208.09      301.70     38.23 o 
  -5   7   6     4129.38     4157.50    107.40 o 
  -4   7   6       49.76       49.18     14.42 o 
  -3   7   6        9.15       32.20     11.89 o 
  -2   7   6    18384.50    18205.50    365.25 o 
  -1   7   6     2990.78     3170.07     79.78 o 
   0   7   6       11.43       26.81     14.39 o 
   1   7   6     3887.18     3970.10    111.92 o 
   2   7   6      699.47      572.74     44.83 o 
   3   7   6       47.95       48.91     20.74 o 
   4   7   6       22.52       32.23     20.34 o 
   5   7   6       52.16       53.47     32.93 o 
   6   7   6      132.87      152.16     48.81 o 
   7   7   6       27.43      -28.97     63.04 o 
   8   7   6       24.95      125.31     98.10 o 
 -12   8   6       12.34      -10.24     37.66 o 
 -11   8   6       10.77       14.00     37.85 o 
 -10   8   6      446.19      407.00     54.69 o 
  -9   8   6       35.79       34.91     26.97 o 
  -8   8   6       50.17       61.22     18.30 o 
  -7   8   6     3759.95     3837.63    130.27 o 
  -6   8   6     2050.95     2018.60     70.35 o 
  -5   8   6     1886.26     1745.22     61.98 o 
  -4   8   6     3038.62     3040.39     80.22 o 
  -3   8   6     5177.19     4926.94    116.16 o 
  -2   8   6      799.28      800.30     34.97 o 
  -1   8   6     2399.27     2332.47     66.01 o 
   0   8   6      402.05      444.26     28.77 o 
   1   8   6     2067.79     2063.32     70.13 o 
   2   8   6       66.49       80.90     21.30 o 
   3   8   6      283.80      261.47     30.20 o 
   4   8   6       83.10      225.93     63.80 o 
   5   8   6       36.73       53.50     35.82 o 
   6   8   6      109.29       39.25     37.71 o 
   7   8   6       12.64       15.83     87.46 o 
   8   8   6       29.68       17.34    120.63 o 
 -12   9   6        2.43        8.86     53.56 o 
 -11   9   6        2.60       32.05     36.93 o 
 -10   9   6       11.55       23.93     29.49 o 
  -9   9   6       18.46        5.63     24.07 o 
  -8   9   6      620.34      731.60     60.44 o 
  -7   9   6     1365.11     1428.00     60.27 o 
  -6   9   6       97.43      124.54     30.67 o 
  -5   9   6     2879.25     3019.58    144.20 o 
  -4   9   6      143.92      170.02     21.55 o 
  -3   9   6     4703.32     4513.54    113.33 o 
  -2   9   6     3668.13     3519.84     94.92 o 
  -1   9   6      165.63      144.96     25.12 o 
   0   9   6     2919.24     2926.34     82.86 o 
   1   9   6     1431.44     1371.06     54.39 o 
   2   9   6        6.42      -11.64     20.29 o 
   3   9   6      307.47      294.06     33.66 o 
   4   9   6      124.10      149.55     37.70 o 
   5   9   6        8.19       16.67     29.03 o 
   6   9   6        1.22       30.10     42.74 o 
   7   9   6       56.00       30.29     54.12 o 
   8   9   6       30.15       30.16    127.42 o 
 -12  10   6        0.26      -24.29     51.43 o 
 -11  10   6       42.35        8.18     25.25 o 
 -10  10   6      121.18      191.29     69.43 o 
  -9  10   6      185.66      204.41     42.23 o 
  -8  10   6       14.15       41.80     26.51 o 
  -7  10   6      135.46      114.22     24.05 o 
  -6  10   6     5172.30     5207.55    148.36 o 
  -5  10   6       41.67       92.89     20.38 o 
  -4  10   6     1180.47     1328.93     51.84 o 
  -3  10   6      201.35      232.56     22.19 o 
  -2  10   6     6519.33     6261.85    156.63 o 
  -1  10   6     5106.89     4764.07    132.24 o 
   0  10   6      816.03      819.31     38.44 o 
   1  10   6      106.12      106.64     27.35 o 
   2  10   6        1.28       15.29     16.44 o 
   3  10   6      660.98      676.89     43.00 o 
   4  10   6      440.13      420.23     48.05 o 
   5  10   6        0.19       23.78     62.90 o 
   6  10   6        3.36       37.92     44.40 o 
   7  10   6        2.00      -39.86     47.63 o 
 -12  11   6        1.08       23.59     71.12 o 
 -11  11   6        1.01       39.63     51.07 o 
 -10  11   6        1.56       27.55     34.08 o 
  -9  11   6       16.98       37.76     35.43 o 
  -8  11   6      214.56      264.59     40.22 o 
  -7  11   6     1303.98     1340.24     63.01 o 
  -6  11   6      180.76      193.03     26.57 o 
  -5  11   6       49.81       95.97     27.68 o 
  -4  11   6      939.35      882.32     45.46 o 
  -3  11   6       69.66      100.77     20.91 o 
  -2  11   6      877.60      846.15     40.85 o 
  -1  11   6       22.21        6.41     13.29 o 
   0  11   6      124.61      194.32     33.61 o 
   1  11   6      330.52      371.30     30.08 o 
   2  11   6      205.94      309.68     38.86 o 
   3  11   6      415.49      346.06     32.20 o 
   4  11   6       24.56       54.79     37.22 o 
   5  11   6        3.02       -4.39     31.41 o 
   6  11   6        1.77      -10.63     42.68 o 
   7  11   6        0.15       -1.60     44.25 o 
 -12  12   6        0.01       -2.23     74.47 o 
 -11  12   6      129.39      136.28     70.80 o 
 -10  12   6       91.60      114.15     44.09 o 
  -9  12   6      101.09       91.47     35.61 o 
  -8  12   6      445.76      446.27     59.18 o 
  -7  12   6      132.01      117.51     25.57 o 
  -6  12   6     2330.17     2246.80     97.30 o 
  -5  12   6       50.53      102.28     30.23 o 
  -4  12   6      250.93      350.56     30.90 o 
  -3  12   6      314.32      344.15     30.13 o 
  -2  12   6       48.09       61.97     17.22 o 
  -1  12   6       64.05       49.06     17.03 o 
   0  12   6       48.53       40.73     15.21 o 
   1  12   6      362.21      408.96     36.26 o 
   2  12   6      220.56      194.12     24.06 o 
   3  12   6       17.51       -6.20     25.32 o 
   4  12   6       88.46       95.22     42.45 o 
   5  12   6       65.08       94.25     50.13 o 
   6  12   6       64.79       94.37     56.46 o 
   7  12   6        9.94       39.58     53.53 o 
 -12  13   6        0.37        3.11     49.98 o 
 -11  13   6       83.62      163.16     82.00 o 
 -10  13   6        0.30        5.27     35.15 o 
  -9  13   6       61.97       17.64     23.58 o 
  -8  13   6       17.53       13.37     25.88 o 
  -7  13   6      506.77      435.94     43.24 o 
  -6  13   6      879.76      825.87     45.40 o 
  -5  13   6        2.50       -4.46     16.52 o 
  -4  13   6      162.81      264.40     32.26 o 
  -3  13   6     1708.53     1647.01     66.09 o 
  -2  13   6      191.21      238.84     25.96 o 
  -1  13   6      983.77     1035.65     46.39 o 
   0  13   6        0.13      134.73     72.84 o 
   1  13   6      112.33      142.34     24.28 o 
   2  13   6     1597.82     1720.06     93.46 o 
   3  13   6      341.47      620.08    142.29 o 
   4  13   6        3.45        9.57     34.18 o 
   5  13   6      149.69      309.09     88.04 o 
   6  13   6       46.64       65.74     53.02 o 
   7  13   6       37.64       26.74     55.47 o 
 -11  14   6       86.89       39.70     47.80 o 
 -10  14   6      154.41      439.92     90.22 o 
  -9  14   6      159.47      211.01     61.14 o 
  -8  14   6       30.54       52.56     26.75 o 
  -7  14   6      589.06      536.69     41.20 o 
  -6  14   6      646.70      609.64     44.34 o 
  -5  14   6      125.88      116.23     26.79 o 
  -4  14   6      866.37      806.08     63.54 o 
  -3  14   6      324.71      394.73     50.18 o 
  -2  14   6       72.36      112.58     32.07 o 
  -1  14   6      141.19      190.38     27.37 o 
   0  14   6      114.39      144.78     18.65 o 
   1  14   6      437.68      397.44     45.14 o 
   2  14   6       33.81       36.54     26.33 o 
   3  14   6      417.49      496.54     77.14 o 
   4  14   6      185.87      131.64     48.70 o 
   5  14   6      105.62      137.12     54.76 o 
   6  14   6       95.29       78.76     58.60 o 
   7  14   6       28.29       95.72     62.98 o 
 -11  15   6       29.56      121.43     66.99 o 
 -10  15   6       64.27       39.27     47.35 o 
  -9  15   6       70.82       89.18     49.20 o 
  -8  15   6       25.84       62.72     40.01 o 
  -7  15   6      271.42      288.54     52.09 o 
  -6  15   6       20.03       -2.24     23.88 o 
  -5  15   6      180.64      207.51     28.02 o 
  -4  15   6        7.08       -5.45     15.77 o 
  -3  15   6      446.98      379.21     35.74 o 
  -2  15   6     1606.14     1449.16     62.81 o 
  -1  15   6      568.64      519.72     33.58 o 
   0  15   6      197.60      274.40     39.29 o 
   1  15   6      658.29      608.96     59.79 o 
   2  15   6      589.44      616.84     60.24 o 
   3  15   6        3.22       -3.53     32.43 o 
   4  15   6      323.85      360.88     82.08 o 
   5  15   6      267.21      309.96     73.89 o 
   6  15   6        5.83      120.19     64.42 o 
 -11  16   6       38.66      -19.47     47.61 o 
 -10  16   6       96.06      271.19     74.33 o 
  -9  16   6       22.73       80.20     54.75 o 
  -8  16   6        5.38       52.41     43.46 o 
  -7  16   6      359.37      377.67     57.32 o 
  -6  16   6      128.06      246.91     53.89 o 
  -5  16   6      152.37      197.73     41.84 o 
  -4  16   6      396.63      390.64     34.88 o 
  -3  16   6      251.27      330.93     40.65 o 
  -2  16   6      170.24      309.84     44.31 o 
  -1  16   6       17.97       20.15     18.54 o 
   0  16   6      442.53      476.61     49.88 o 
   1  16   6        1.13       74.27     40.37 o 
   2  16   6        8.00      -19.92     26.94 o 
   3  16   6      482.92      631.27     85.11 o 
   4  16   6       39.57       60.33     46.22 o 
   5  16   6        0.36      134.97     91.52 o 
   6  16   6       99.50      -15.68     49.26 o 
 -11  17   6       17.58      114.38    108.45 o 
 -10  17   6        5.97       10.76     45.51 o 
  -9  17   6        0.10       35.74     48.06 o 
  -8  17   6      111.29       63.48     39.52 o 
  -7  17   6       44.52      -26.45     39.23 o 
  -6  17   6        0.05       23.13     20.97 o 
  -5  17   6        5.26      -21.67     21.67 o 
  -4  17   6       62.95       74.17     39.49 o 
  -3  17   6       97.67      137.37     29.30 o 
  -2  17   6       23.58       64.88     39.57 o 
  -1  17   6      326.08      414.28     51.41 o 
   0  17   6       94.94      165.39     37.49 o 
   1  17   6       64.74       36.15     30.57 o 
   2  17   6        3.66       39.34     31.74 o 
   3  17   6        9.79      -41.64     42.24 o 
   4  17   6        0.30      -48.43     48.43 o 
   5  17   6       12.50       75.42     59.51 o 
   6  17   6       11.06       74.86     60.79 o 
 -10  18   6      129.89      276.74    145.51 o 
  -9  18   6       55.13       84.36     70.08 o 
  -8  18   6       38.91       82.76     51.69 o 
  -7  18   6       68.81      188.60     97.43 o 
  -6  18   6      309.20      356.77     48.84 o 
  -5  18   6       33.15      -13.83     18.37 o 
  -4  18   6        3.77       21.30     19.75 o 
  -3  18   6      110.76      106.39     26.42 o 
  -2  18   6      180.28      232.16     29.94 o 
  -1  18   6      130.09      198.23     42.89 o 
   0  18   6        0.05        6.84     27.58 o 
   1  18   6      260.63      219.29     59.06 o 
   2  18   6       26.05       37.83     45.85 o 
   3  18   6      130.82      179.97     61.38 o 
   4  18   6       66.86       12.34     41.96 o 
   5  18   6        6.32        2.01     43.67 o 
   6  18   6       39.53       98.74     64.62 o 
 -10  19   6        0.50       71.26     62.57 o 
  -9  19   6        5.39       31.81     55.94 o 
  -8  19   6       13.16       69.59     81.47 o 
  -7  19   6      187.03      154.31     51.24 o 
  -6  19   6        6.29       22.63     28.81 o 
  -5  19   6        0.37        7.78     31.24 o 
  -4  19   6        4.90       15.24     20.16 o 
  -3  19   6       14.21        9.30     23.60 o 
  -2  19   6      400.94      568.41     66.66 o 
  -1  19   6      321.55      343.38     49.39 o 
   0  19   6        0.02       15.48     27.48 o 
   1  19   6      328.30      438.58     56.87 o 
   2  19   6       74.56       42.07     33.91 o 
   3  19   6       24.98       13.46     40.03 o 
   4  19   6       41.25      -50.53     50.53 o 
   5  19   6        2.20       51.47     54.34 o 
 -10  20   6       10.29      -21.85     64.17 o 
  -9  20   6       47.04       61.84     58.94 o 
  -8  20   6      146.39      122.03     85.43 o 
  -7  20   6      208.03      179.72     68.34 o 
  -6  20   6      294.82      321.68     54.02 o 
  -5  20   6       19.44       57.14     35.29 o 
  -4  20   6       15.32        6.49     23.15 o 
  -3  20   6       64.07       77.27     26.41 o 
  -2  20   6      160.08      217.56     46.49 o 
  -1  20   6      337.52      339.11     51.36 o 
   0  20   6      303.95      259.14     59.47 o 
   1  20   6       12.70       44.70     37.85 o 
   2  20   6      349.08      235.80     85.37 o 
   3  20   6        4.08       43.07     53.74 o 
   4  20   6       13.36       75.10     57.03 o 
   5  20   6        1.73      138.46    170.02 o 
  -9  21   6       32.48       96.15     72.15 o 
  -8  21   6      147.32      119.58     58.06 o 
  -7  21   6       19.68      -33.18     41.59 o 
  -6  21   6       57.39       46.56     32.45 o 
  -5  21   6        5.13       61.15     36.64 o 
  -4  21   6      254.96      164.81     45.36 o 
  -3  21   6      327.54      368.07     78.40 o 
  -2  21   6       65.04       60.40     49.56 o 
  -1  21   6      929.21      934.53     85.41 o 
   0  21   6      260.75      453.69     64.91 o 
   1  21   6      365.28      429.20     72.13 o 
   2  21   6      157.02      108.29     52.83 o 
   3  21   6        0.00      -20.69     44.44 o 
   4  21   6        2.72       19.03     52.92 o 
   5  21   6        5.99      -13.68     50.71 o 
  -9  22   6       36.73      202.90     97.64 o 
  -8  22   6        0.81      -31.79     71.12 o 
  -7  22   6      108.99      -23.14     44.89 o 
  -6  22   6      216.41       98.76     51.09 o 
  -5  22   6       15.64        7.22     30.67 o 
  -4  22   6       90.00      120.90     40.15 o 
  -3  22   6      249.34      444.54     69.68 o 
  -2  22   6        3.73       39.40     33.27 o 
  -1  22   6      175.48      334.10     80.68 o 
   0  22   6       88.42       62.32     40.29 o 
   1  22   6        2.54        6.75     36.05 o 
   2  22   6       21.15       49.49     49.45 o 
   3  22   6       25.16       -7.76     42.77 o 
   4  22   6       14.99       21.89     49.91 o 
  -8  23   6       15.81       42.91     55.30 o 
  -7  23   6       12.21       32.27     52.52 o 
  -6  23   6       25.08        2.06     39.02 o 
  -5  23   6      192.27      175.79     57.71 o 
  -4  23   6        5.70        4.47     36.76 o 
  -3  23   6       42.27       37.57     42.22 o 
  -2  23   6      511.21      357.78     82.59 o 
  -1  23   6       42.89      141.99     96.81 o 
   0  23   6        3.44       -4.31     34.95 o 
   1  23   6       91.63      141.68     55.17 o 
   2  23   6        5.11      219.21     73.46 o 
   3  23   6        7.26        4.68     43.04 o 
   4  23   6       20.20      -13.73     49.07 o 
  -8  24   6       16.99      151.72     68.48 o 
  -7  24   6        0.81       25.17     55.07 o 
  -6  24   6        0.05      -12.57     53.19 o 
  -5  24   6        0.49       48.77     46.30 o 
  -4  24   6       30.41       23.84     43.38 o 
  -3  24   6      114.63       97.78     50.53 o 
  -2  24   6        0.13      -42.19     46.36 o 
  -1  24   6       23.55       36.98     39.97 o 
   0  24   6       29.51       94.63     70.76 o 
   1  24   6        0.00      -45.36     45.36 o 
   2  24   6       10.55       86.55     62.79 o 
   3  24   6       47.27       90.22     66.06 o 
  -7  25   6        1.34       -0.11     51.73 o 
  -6  25   6        7.12       10.05     50.52 o 
  -5  25   6        0.19       12.74     44.11 o 
  -4  25   6       49.46       67.95     51.99 o 
  -3  25   6        0.24       62.85     47.66 o 
  -2  25   6       38.58       33.02     47.84 o 
  -1  25   6       40.44       -3.85     40.40 o 
   0  25   6        4.29       69.85     89.24 o 
   1  25   6        4.00        7.52     40.25 o 
   2  25   6       31.69       39.78     53.87 o 
   3  25   6       24.94       38.52     80.33 o 
  -6  26   6        0.76       -8.69     51.36 o 
  -5  26   6        1.16       -7.32     59.02 o 
  -4  26   6       31.72       59.49     62.34 o 
  -3  26   6       10.04        7.60     49.84 o 
  -2  26   6       18.53       54.67     54.19 o 
  -1  26   6        3.66        0.76     35.18 o 
   0  26   6        0.20       90.56     58.95 o 
   1  26   6        2.00      132.54     90.21 o 
   2  26   6       20.60      -41.41     72.22 o 
  -5  27   6       41.26       60.38     64.12 o 
  -4  27   6        0.31       48.23     57.12 o 
  -3  27   6        0.43       -1.97     41.39 o 
  -2  27   6       45.56       78.59     58.26 o 
  -1  27   6        2.29       42.90     51.75 o 
   0  27   6       45.37       82.73     72.76 o 
   1  27   6       29.22      -10.52    131.57 o 
  -4  28   6        5.56       50.32     70.38 o 
  -3  28   6       18.52       80.45     65.30 o 
  -2  28   6       21.11        3.96     47.28 o 
  -1  28   6        0.30      165.25     74.27 o 
 -13   1   7       84.99      188.18     98.17 o 
 -12   1   7       15.38       83.91     66.49 o 
 -11   1   7        0.42      -21.56     37.20 o 
 -10   1   7      252.31      261.62     34.74 o 
  -9   1   7       81.12       53.51     22.21 o 
  -8   1   7      125.85      217.25     27.49 o 
  -7   1   7      151.27      197.51     29.33 o 
  -6   1   7     3586.43     3505.27     91.11 o 
  -5   1   7     3600.58     3499.39     77.50 o 
  -4   1   7     2572.56     2573.59     65.34 o 
  -3   1   7     3081.51     2835.85     72.37 o 
  -2   1   7      718.15      653.02     28.67 o 
  -1   1   7     1652.76     1569.80     38.38 o 
   0   1   7      759.70      753.72     32.18 o 
   1   1   7       11.63       27.78     16.41 o 
   2   1   7        1.18      -18.07     24.16 o 
   3   1   7        3.68      -22.69     22.69 o 
   4   1   7      863.31      937.28     71.43 o 
   5   1   7        0.12        6.75     22.87 o 
   6   1   7       58.67      163.65     59.92 o 
   7   1   7       40.87      149.91     86.93 o 
 -13   2   7       16.74       72.34    111.21 o 
 -12   2   7      212.88      223.71     77.84 o 
 -11   2   7      316.97      370.52     88.37 o 
 -10   2   7       23.10       27.09     27.27 o 
  -9   2   7      656.01      678.96     46.99 o 
  -8   2   7       19.79       43.62     18.67 o 
  -7   2   7      250.88      244.78     25.99 o 
  -6   2   7       29.36       21.08     16.41 o 
  -5   2   7     4034.22     4166.46     89.78 o 
  -4   2   7      516.51      440.15     23.86 o 
  -3   2   7       13.99       19.37     15.25 o 
  -2   2   7     2082.62     2143.81     59.09 o 
  -1   2   7      181.46      174.84     23.45 o 
   0   2   7      754.81      780.32     33.43 o 
   1   2   7        1.26       21.65     14.94 o 
   2   2   7      943.36     1046.91     54.79 o 
   3   2   7        3.59       37.49     21.15 o 
   4   2   7      359.76      634.45     54.74 o 
   5   2   7      699.38      592.02     56.37 o 
   6   2   7      331.42      308.96     78.83 o 
   7   2   7        5.54      102.11    121.28 o 
 -13   3   7        4.01      108.68     68.64 o 
 -12   3   7       31.17       41.13     55.75 o 
 -11   3   7        9.74       44.32     36.83 o 
 -10   3   7      153.40      202.99     46.87 o 
  -9   3   7      264.38      282.61     33.29 o 
  -8   3   7       38.25       10.64     17.21 o 
  -7   3   7     1118.99     1043.27     51.08 o 
  -6   3   7     2356.64     2469.91     81.28 o 
  -5   3   7     2846.59     2717.28     65.19 o 
  -4   3   7     2336.47     2238.62     51.23 o 
  -3   3   7     8766.26     9024.60    198.13 o 
  -2   3   7     3396.41     3152.79     53.18 o 
  -1   3   7       58.43       91.13     13.40 o 
   0   3   7     2344.90     2468.86     80.02 o 
   1   3   7      954.48      979.11     47.28 o 
   2   3   7      295.60      294.81     31.96 o 
   3   3   7       10.74       -3.10     23.04 o 
   4   3   7        8.02        0.74     21.85 o 
   5   3   7        0.06       45.27     35.10 o 
   6   3   7      134.47       47.17     40.72 o 
   7   3   7       31.21       47.25     76.12 o 
 -13   4   7       54.93      -15.19     72.67 o 
 -12   4   7       96.34      152.05     63.65 o 
 -11   4   7       14.73       64.20     37.98 o 
 -10   4   7      201.14      174.86     61.76 o 
  -9   4   7      446.05      406.39     62.38 o 
  -8   4   7      126.62      119.31     25.78 o 
  -7   4   7     2588.68     2547.00     96.81 o 
  -6   4   7     2393.14     2219.17    112.35 o 
  -5   4   7      663.35      680.84     36.19 o 
  -4   4   7     3657.45     3994.37     84.35 o 
  -3   4   7       98.86       98.72     15.44 o 
  -2   4   7    10365.33    10119.80    176.82 o 
  -1   4   7      558.20      565.51     24.52 o 
   0   4   7        9.51       16.55     16.63 o 
   1   4   7     5850.60     6058.86    166.24 o 
   2   4   7      798.64      816.57     47.73 o 
   3   4   7        1.87       -1.56     17.47 o 
   4   4   7      171.02      179.75     35.16 o 
   5   4   7        9.44       50.80     33.21 o 
   6   4   7        5.22       -3.28     36.63 o 
   7   4   7       41.10       58.42     58.48 o 
 -13   5   7       21.77      127.28     99.31 o 
 -12   5   7       28.35       93.21     58.88 o 
 -11   5   7        4.69       19.08     33.46 o 
 -10   5   7      129.50      118.53     35.23 o 
  -9   5   7        9.23        7.43     19.61 o 
  -8   5   7       39.90       28.27     18.93 o 
  -7   5   7      152.74      184.22     23.85 o 
  -6   5   7      857.88      897.90     42.86 o 
  -5   5   7     4821.66     4876.17    129.34 o 
  -4   5   7        8.45       56.86     26.97 o 
  -3   5   7     1496.60     1350.75     78.45 o 
  -2   5   7     4449.67     4160.77     85.78 o 
  -1   5   7     1846.53     1838.58     55.37 o 
   0   5   7     6838.63     7198.55    174.77 o 
   1   5   7      848.41      959.04     46.13 o 
   2   5   7       10.27       20.83     19.09 o 
   3   5   7       41.30       87.43     26.19 o 
   4   5   7       59.32       46.11     26.68 o 
   5   5   7        0.33       17.82     36.19 o 
   6   5   7        4.01       11.04     36.91 o 
   7   5   7        3.91      -29.02     68.49 o 
 -13   6   7       54.90       82.37     93.16 o 
 -12   6   7        4.75      -35.12     54.31 o 
 -11   6   7      138.95      136.69     42.36 o 
 -10   6   7      183.90      226.59     44.04 o 
  -9   6   7      154.60      141.51     40.18 o 
  -8   6   7       44.68       79.01     22.35 o 
  -7   6   7      365.88      414.31     32.05 o 
  -6   6   7       81.82      168.13     34.00 o 
  -5   6   7        1.12       64.35     24.50 o 
  -4   6   7      975.43      900.36     57.58 o 
  -3   6   7      170.02      235.02     19.30 o 
  -2   6   7      369.57      324.09     18.86 o 
  -1   6   7     2984.05     2919.50     86.14 o 
   0   6   7      279.97      280.64     25.46 o 
   1   6   7      208.50      269.22     27.56 o 
   2   6   7      604.04      575.95     43.10 o 
   3   6   7       15.43        5.71     18.94 o 
   4   6   7        2.28      -16.49     23.21 o 
   5   6   7       27.67       -3.53     30.14 o 
   6   6   7        4.84       69.68     57.35 o 
   7   6   7       15.40      196.78    136.47 o 
 -13   7   7       85.28       46.75    110.83 o 
 -12   7   7        2.55      -22.61     47.77 o 
 -11   7   7        4.76       -8.94     29.83 o 
 -10   7   7      222.39      255.12     48.59 o 
  -9   7   7       31.19       26.64     37.19 o 
  -8   7   7        7.18       45.15     31.12 o 
  -7   7   7      499.46      520.72     45.14 o 
  -6   7   7       61.02       56.04     17.62 o 
  -5   7   7       53.49       67.01     16.31 o 
  -4   7   7       24.67       39.72     22.16 o 
  -3   7   7     1143.72      959.78     36.69 o 
  -2   7   7      544.46      595.16     47.51 o 
  -1   7   7      267.64      298.76     25.77 o 
   0   7   7       12.56       28.09     19.78 o 
   1   7   7      277.41      302.83     30.70 o 
   2   7   7      448.64      558.94     48.17 o 
   3   7   7        3.67       22.12     21.96 o 
   4   7   7      481.08      463.83     54.54 o 
   5   7   7        3.23        9.02     28.15 o 
   6   7   7        0.98       46.55     50.31 o 
   7   7   7       16.99      -51.27    107.82 o 
 -12   8   7        2.74       52.05     46.98 o 
 -11   8   7       47.23       49.91     39.52 o 
 -10   8   7       19.19       23.49     29.53 o 
  -9   8   7      107.09       70.63     32.51 o 
  -8   8   7      466.94      441.42     60.06 o 
  -7   8   7      705.87      781.10     44.83 o 
  -6   8   7        0.81       27.67     16.82 o 
  -5   8   7      783.90      760.73     36.74 o 
  -4   8   7      310.38      377.24     29.84 o 
  -3   8   7      595.61      564.97     28.97 o 
  -2   8   7      501.31      513.58     27.65 o 
  -1   8   7     2140.40     1990.89     63.95 o 
   0   8   7      230.29      380.00     38.70 o 
   1   8   7     1300.43     1288.03     58.69 o 
   2   8   7      495.97      536.63     47.25 o 
   3   8   7       13.82       40.98     22.67 o 
   4   8   7        3.61       17.57     27.08 o 
   5   8   7       58.35      -49.05     49.05 o 
   6   8   7        3.89       70.42     53.12 o 
   7   8   7        0.81       35.47     61.00 o 
 -12   9   7        2.82       -0.41     53.93 o 
 -11   9   7        3.98       34.05     38.73 o 
 -10   9   7       91.15      144.37     37.66 o 
  -9   9   7      233.27      359.09     50.05 o 
  -8   9   7      124.89      147.75     26.36 o 
  -7   9   7      767.82      725.57     45.57 o 
  -6   9   7     1147.39     1172.36     52.61 o 
  -5   9   7      180.72      221.47     24.09 o 
  -4   9   7       11.13       -3.54     17.53 o 
  -3   9   7     2547.76     2416.28     72.20 o 
  -2   9   7     1309.52     1273.31     48.90 o 
  -1   9   7      345.91      297.14     28.46 o 
   0   9   7      852.10      693.86     50.35 o 
   1   9   7      437.91      438.23     35.64 o 
   2   9   7       42.85       21.89     22.09 o 
   3   9   7       88.51       79.24     25.60 o 
   4   9   7      488.90      494.24     59.16 o 
   5   9   7        0.06       25.43     42.80 o 
   6   9   7        4.14       -1.03     46.36 o 
   7   9   7       26.61       43.18     83.30 o 
 -12  10   7       68.47       10.72     54.58 o 
 -11  10   7      443.75      442.01     71.21 o 
 -10  10   7      194.96      274.72     48.87 o 
  -9  10   7      199.29      320.00     50.82 o 
  -8  10   7      318.21      197.89     29.00 o 
  -7  10   7       16.36        7.14     18.15 o 
  -6  10   7        7.73       60.60     30.89 o 
  -5  10   7      479.29      535.01     35.07 o 
  -4  10   7      189.50      191.06     23.82 o 
  -3  10   7       54.44       59.31     18.45 o 
  -2  10   7       12.37       20.55     18.18 o 
  -1  10   7      796.46      786.23     40.55 o 
   0  10   7       26.94       89.90     32.31 o 
   1  10   7       24.53       20.91     28.32 o 
   2  10   7      465.54      349.06     42.09 o 
   3  10   7       19.58       35.99     23.14 o 
   4  10   7       50.95      131.31     37.63 o 
   5  10   7      375.55      418.80     80.13 o 
   6  10   7      195.80      250.50     80.44 o 
   7  10   7        1.96       -8.45     73.18 o 
 -12  11   7       32.05      -33.17     80.50 o 
 -11  11   7       33.69       84.38     42.64 o 
 -10  11   7       43.50       52.83     34.15 o 
  -9  11   7        0.70        7.24     28.70 o 
  -8  11   7       30.34       47.80     22.85 o 
  -7  11   7      376.04      342.00     48.96 o 
  -6  11   7      285.60      283.63     39.30 o 
  -5  11   7     1267.73     1238.90     56.56 o 
  -4  11   7     1253.79     1406.84     56.28 o 
  -3  11   7     3320.05     3600.44    108.06 o 
  -2  11   7     1610.45     1554.01     59.93 o 
  -1  11   7       12.52       33.17     17.32 o 
   0  11   7       19.21       75.64     18.92 o 
   1  11   7      305.96      338.12     43.33 o 
   2  11   7      291.28      296.15     39.90 o 
   3  11   7      190.18      125.14     28.39 o 
   4  11   7      137.53      180.70     70.34 o 
   5  11   7       48.86       -2.76     38.24 o 
   6  11   7      113.84      130.16     88.26 o 
   7  11   7       45.69       -7.02     65.23 o 
 -12  12   7       63.45       98.77     76.66 o 
 -11  12   7       25.71       13.32     43.20 o 
 -10  12   7      168.07      112.51     49.15 o 
  -9  12   7       24.11       37.02     31.36 o 
  -8  12   7        5.86      -15.49     25.28 o 
  -7  12   7      726.44      688.84     46.37 o 
  -6  12   7      155.81      126.60     24.54 o 
  -5  12   7     3177.55     3114.16    108.68 o 
  -4  12   7      215.63      272.54     27.77 o 
  -3  12   7       27.93       37.71     18.49 o 
  -2  12   7      487.47      499.14     39.11 o 
  -1  12   7      133.93      158.70     27.76 o 
   0  12   7      120.69      122.32     30.60 o 
   1  12   7       61.55       70.67     26.19 o 
   2  12   7      468.21      469.81     47.60 o 
   3  12   7      199.75      172.94     37.27 o 
   4  12   7      151.05      106.44     56.70 o 
   5  12   7      170.37      226.55     62.68 o 
   6  12   7       31.62       93.02     68.78 o 
 -12  13   7        1.90       51.57     81.82 o 
 -11  13   7       13.09      -30.63     44.50 o 
 -10  13   7       62.74       54.88     47.34 o 
  -9  13   7        5.39       11.52     26.93 o 
  -8  13   7       30.44       12.34     25.09 o 
  -7  13   7       50.60       17.84     23.08 o 
  -6  13   7      451.09      494.31     46.43 o 
  -5  13   7      401.93      462.22     45.53 o 
  -4  13   7       44.53       80.48     23.42 o 
  -3  13   7     1008.59      977.55     51.29 o 
  -2  13   7       22.82       25.07     24.16 o 
  -1  13   7      980.06     1022.16     49.85 o 
   0  13   7      489.74      453.28     33.05 o 
   1  13   7      262.38      316.35     28.95 o 
   2  13   7        3.68       27.55     27.70 o 
   3  13   7        6.18       29.51     36.09 o 
   4  13   7        9.54      -24.56     39.45 o 
   5  13   7        1.35      -51.72     51.72 o 
   6  13   7       15.04       28.14     50.98 o 
 -11  14   7        0.80       40.61     52.47 o 
 -10  14   7      160.32      165.49     65.16 o 
  -9  14   7        7.53       57.18     35.10 o 
  -8  14   7       86.84      133.79     50.55 o 
  -7  14   7      247.35      169.51     46.61 o 
  -6  14   7       99.97       68.93     24.39 o 
  -5  14   7       68.06       94.94     25.32 o 
  -4  14   7      180.73      235.61     31.19 o 
  -3  14   7       75.41       70.16     22.36 o 
  -2  14   7      109.31      128.45     30.75 o 
  -1  14   7      520.22      442.26     45.19 o 
   0  14   7       88.10       94.50     20.56 o 
   1  14   7      102.88      130.15     32.66 o 
   2  14   7       15.30       25.86     32.21 o 
   3  14   7       12.32      -40.13     40.13 o 
   4  14   7       66.22       88.49     53.21 o 
   5  14   7       90.49      148.73     71.56 o 
   6  14   7       19.45       89.76     97.72 o 
 -11  15   7        1.91      101.49     64.57 o 
 -10  15   7        0.56      -24.49     43.88 o 
  -9  15   7        1.73       53.84     41.33 o 
  -8  15   7        3.79       -5.45     27.31 o 
  -7  15   7      167.93      167.01     31.09 o 
  -6  15   7      206.81      251.43     52.38 o 
  -5  15   7       52.92       55.43     26.13 o 
  -4  15   7     1054.29     1014.62     57.02 o 
  -3  15   7       17.16       43.58     27.46 o 
  -2  15   7       98.73      156.31     26.43 o 
  -1  15   7       73.55      106.05     26.08 o 
   0  15   7        0.68      107.69     69.50 o 
   1  15   7      405.93      518.45     57.53 o 
   2  15   7      175.25      267.78     46.67 o 
   3  15   7       94.47       76.83     54.09 o 
   4  15   7        0.68       22.10     40.38 o 
   5  15   7        4.48       87.60     61.23 o 
   6  15   7       42.97      130.48     72.39 o 
 -11  16   7       21.02       82.55     69.54 o 
 -10  16   7        0.06      -16.12     55.69 o 
  -9  16   7        3.33      -18.94     46.89 o 
  -8  16   7      447.09      416.17     70.28 o 
  -7  16   7      327.90      289.24     36.46 o 
  -6  16   7        6.82       16.20     23.04 o 
  -5  16   7       52.35       24.83     21.99 o 
  -4  16   7        0.67       16.63     17.07 o 
  -3  16   7       35.37       51.66     23.17 o 
  -2  16   7       21.19       -3.93     18.74 o 
  -1  16   7      260.17      274.52     29.70 o 
   0  16   7        0.04       26.17     36.14 o 
   1  16   7      286.56      307.01     47.79 o 
   2  16   7      491.48      541.44     61.31 o 
   3  16   7       67.58       72.94     64.97 o 
   4  16   7       26.95      -46.30     46.30 o 
   5  16   7       54.25      123.95     62.98 o 
   6  16   7        2.61      -63.94     63.94 o 
 -11  17   7       16.21      -12.86     62.57 o 
 -10  17   7       13.18      146.80     73.50 o 
  -9  17   7      190.17      176.59     58.90 o 
  -8  17   7      145.57       79.07     44.29 o 
  -7  17   7        5.95       20.98     29.73 o 
  -6  17   7      665.89      802.33     79.07 o 
  -5  17   7       24.48       29.63     22.37 o 
  -4  17   7      152.40      271.57     36.09 o 
  -3  17   7      649.04      698.86     63.54 o 
  -2  17   7      941.38      939.08     70.47 o 
  -1  17   7        1.71      105.13     55.67 o 
   0  17   7     1503.44     1684.88    104.96 o 
   1  17   7      544.50      550.10     63.92 o 
   2  17   7       26.99      -26.99     32.69 o 
   3  17   7        9.71        5.26     40.37 o 
   4  17   7        7.88       53.55     50.92 o 
   5  17   7       23.12       43.99     58.09 o 
 -10  18   7       80.20       75.67     61.92 o 
  -9  18   7       54.49      -51.50     51.50 o 
  -8  18   7      227.05      242.68     91.38 o 
  -7  18   7       92.69       33.16     31.18 o 
  -6  18   7       16.89       -5.64     25.90 o 
  -5  18   7        0.63      -12.25     21.26 o 
  -4  18   7       84.43      154.57     32.59 o 
  -3  18   7      217.31      255.34     34.38 o 
  -2  18   7       84.09       86.04     34.26 o 
  -1  18   7      474.85      519.49     68.84 o 
   0  18   7       41.11       60.20     43.46 o 
   1  18   7      574.82      645.25     69.60 o 
   2  18   7      346.03      298.09     60.52 o 
   3  18   7        3.21        6.20     35.63 o 
   4  18   7       31.86      133.83     64.30 o 
   5  18   7        5.17       57.49     61.59 o 
 -10  19   7       83.96       83.09    100.98 o 
  -9  19   7        3.44       66.46     91.73 o 
  -8  19   7       21.56        0.29     38.42 o 
  -7  19   7      100.75      107.86     50.40 o 
  -6  19   7       29.38       27.22     31.02 o 
  -5  19   7      200.01      172.52     35.03 o 
  -4  19   7       26.20       41.66     24.68 o 
  -3  19   7      317.33      359.46     42.36 o 
  -2  19   7      415.32      415.56     59.07 o 
  -1  19   7       14.14       14.75     33.03 o 
   0  19   7      360.64      338.86     64.36 o 
   1  19   7       26.31       41.67     35.71 o 
   2  19   7       13.75      -37.61     41.98 o 
   3  19   7      188.38      190.34     72.37 o 
   4  19   7        6.43      -20.59     53.11 o 
   5  19   7        3.75      206.66     79.99 o 
 -10  20   7       21.55       46.25     62.37 o 
  -9  20   7        2.32       60.89     50.60 o 
  -8  20   7        0.97        0.97     35.86 o 
  -7  20   7       12.74       71.12     49.72 o 
  -6  20   7       55.28       21.82     43.88 o 
  -5  20   7      174.71      226.61     46.44 o 
  -4  20   7      107.75      133.96     51.57 o 
  -3  20   7       22.97       29.33     32.28 o 
  -2  20   7       39.98       37.27     39.63 o 
  -1  20   7        6.12       24.53     32.92 o 
   0  20   7      102.33      153.61     54.90 o 
   1  20   7       12.46       47.29     40.91 o 
   2  20   7       16.05       96.80     62.36 o 
   3  20   7        0.03       37.09     52.56 o 
   4  20   7       14.20       52.34     61.54 o 
  -9  21   7       23.09       21.86     56.15 o 
  -8  21   7        0.43       67.80     53.72 o 
  -7  21   7        9.09       87.30     52.19 o 
  -6  21   7       28.82      102.37     43.27 o 
  -5  21   7        0.63       65.18     36.98 o 
  -4  21   7        3.31      -27.07     30.69 o 
  -3  21   7        0.09        8.56     28.52 o 
  -2  21   7       20.09        3.34     29.80 o 
  -1  21   7       41.81       -3.17     29.90 o 
   0  21   7        0.04       83.72     45.66 o 
   1  21   7        0.61      158.20     70.71 o 
   2  21   7        6.71       94.04     55.80 o 
   3  21   7        2.22       52.86     58.19 o 
   4  21   7       25.54       18.98     52.37 o 
  -9  22   7       22.72      158.40     77.15 o 
  -8  22   7        0.09       97.59     67.25 o 
  -7  22   7        4.57      -43.47     48.33 o 
  -6  22   7       23.26       55.52     40.23 o 
  -5  22   7        1.48       16.96     31.31 o 
  -4  22   7       13.33       18.12     39.10 o 
  -3  22   7        1.43      -26.90     36.66 o 
  -2  22   7       28.69       76.53     40.31 o 
  -1  22   7       65.94      103.05     46.25 o 
   0  22   7        5.29      -15.47     43.84 o 
   1  22   7       32.92       42.41     41.95 o 
   2  22   7        3.33      166.94    110.46 o 
   3  22   7       33.94      303.12    127.22 o 
  -8  23   7        0.50       -3.25     43.69 o 
  -7  23   7      133.04      213.43     66.86 o 
  -6  23   7       64.54       50.38     72.26 o 
  -5  23   7        0.64       86.12     77.75 o 
  -4  23   7       99.32       96.59     56.81 o 
  -3  23   7      140.93      118.83     54.79 o 
  -2  23   7       24.43       88.36     44.83 o 
  -1  23   7        4.86      -19.50     37.39 o 
   0  23   7        0.44       36.90     41.96 o 
   1  23   7       12.22      -48.93     64.42 o 
   2  23   7        8.65      128.55     61.52 o 
   3  23   7        2.02       -1.75     46.23 o 
  -8  24   7      106.50      335.21    177.64 o 
  -7  24   7       47.10      135.06     83.68 o 
  -6  24   7       14.60       17.73     65.66 o 
  -5  24   7      104.20       52.13     51.33 o 
  -4  24   7       29.35       80.95     51.04 o 
  -3  24   7       49.59       57.52     47.33 o 
  -2  24   7        0.95       42.89     43.04 o 
  -1  24   7       42.70      190.32     75.27 o 
   0  24   7       39.37      118.74     85.23 o 
   1  24   7        7.38       37.75     52.73 o 
   2  24   7       18.82      -54.49     61.29 o 
  -7  25   7        3.36      136.14     80.78 o 
  -6  25   7      185.54      304.19    114.53 o 
  -5  25   7        0.36      -18.37     47.65 o 
  -4  25   7       22.32       40.21     48.75 o 
  -3  25   7       35.44       48.11     46.46 o 
  -2  25   7        6.84      201.64     98.92 o 
  -1  25   7       18.47      141.30     81.07 o 
   0  25   7        0.30       45.77     48.53 o 
   1  25   7       57.44      184.49     76.46 o 
   2  25   7        3.59      118.08     90.44 o 
  -6  26   7        1.71      110.92     77.19 o 
  -5  26   7       61.99       27.86     86.20 o 
  -4  26   7       13.92       -9.75     40.59 o 
  -3  26   7        0.94       44.62     51.14 o 
  -2  26   7       18.16       11.04     53.23 o 
  -1  26   7        2.67       24.89     50.01 o 
   0  26   7        9.51      139.63     83.56 o 
   1  26   7        7.28      129.63     84.48 o 
  -5  27   7        7.11       68.70     89.76 o 
  -4  27   7       13.44       35.76     53.76 o 
  -3  27   7        2.12      -21.19     47.87 o 
  -2  27   7        1.11       10.28     49.18 o 
  -1  27   7        0.06       74.47     61.70 o 
   0  27   7        9.13      -77.24     79.32 o 
  -3  28   7       10.92       27.51     56.46 o 
 -13   0   8       49.22       19.60    108.57 o 
 -12   0   8       41.55      -92.74    119.13 o 
 -11   0   8      159.33      149.23     69.21 o 
 -10   0   8       26.11       42.11     76.03 o 
  -9   0   8      138.36      233.75     45.96 o 
  -8   0   8      764.85      654.27     59.81 o 
  -7   0   8       35.25      136.00     29.43 o 
  -6   0   8     1107.76     1001.12     50.71 o 
  -5   0   8    11539.06    12153.93    315.41 o 
  -4   0   8     3108.22     3107.33    157.10 o 
  -3   0   8        4.26       -4.67     24.25 o 
  -2   0   8     3335.00     2904.68     93.91 o 
  -1   0   8      387.22      400.91     28.24 o 
   0   0   8     3856.81     3975.79    275.31 o 
   1   0   8     5255.68     5353.73    230.39 o 
   2   0   8      945.22     1135.15     96.20 o 
   3   0   8        8.76       11.03     39.16 o 
   4   0   8        2.27       38.94     42.19 o 
   5   0   8        9.71       47.18     82.56 o 
   6   0   8       30.91      -19.60     82.94 o 
   7   0   8       28.84        3.03     55.42 o 
 -13   1   8       11.15        4.39     47.86 o 
 -12   1   8       59.25      102.20     58.96 o 
 -11   1   8       79.82      104.90     40.11 o 
 -10   1   8       44.29       53.69     26.02 o 
  -9   1   8      223.75      194.49     30.25 o 
  -8   1   8      214.25      249.16     27.81 o 
  -7   1   8     1899.59     1891.71     64.76 o 
  -6   1   8     3365.86     3573.06     88.12 o 
  -5   1   8      513.98      493.63     27.26 o 
  -4   1   8      457.91      459.03     42.69 o 
  -3   1   8     2928.30     2749.70    106.76 o 
  -2   1   8        0.80       13.64      7.01 o 
  -1   1   8      988.58      926.94     31.39 o 
   0   1   8     1194.13     1317.24     52.17 o 
   1   1   8        0.13       35.44     19.33 o 
   2   1   8     1046.01     1268.62    137.68 o 
   3   1   8      600.53      674.77     56.21 o 
   4   1   8      100.81      232.58     43.32 o 
   5   1   8      124.94      174.20     62.28 o 
   6   1   8       26.40      -43.07     63.17 o 
   7   1   8       21.38      153.74     63.49 o 
 -13   2   8      125.16      127.52    100.38 o 
 -12   2   8       12.76       89.75     58.34 o 
 -11   2   8       26.15       37.53     33.96 o 
 -10   2   8        0.54       24.14     23.09 o 
  -9   2   8        5.03       28.30     21.07 o 
  -8   2   8      226.63      292.10     31.21 o 
  -7   2   8       26.78       62.30     25.15 o 
  -6   2   8      134.21      175.12     21.94 o 
  -5   2   8      760.61      647.74     29.73 o 
  -4   2   8     2654.87     2493.67     65.87 o 
  -3   2   8     3553.39     3434.31     82.22 o 
  -2   2   8     2237.90     1897.99     59.70 o 
  -1   2   8     1649.33     1631.54     46.97 o 
   0   2   8     1963.01     1883.27     64.40 o 
   1   2   8      735.93      798.72     48.32 o 
   2   2   8       37.68      114.19     32.09 o 
   3   2   8       14.99        2.52     20.46 o 
   4   2   8      141.35      103.03     33.62 o 
   5   2   8       11.59       39.15     39.09 o 
   6   2   8       15.50       17.64     40.57 o 
   7   2   8        0.08      106.57     79.88 o 
 -13   3   8        3.29       41.51     67.78 o 
 -12   3   8        5.68       78.58     59.58 o 
 -11   3   8      272.14      315.74     53.05 o 
 -10   3   8        0.01       22.88     22.37 o 
  -9   3   8      168.54      232.57     37.93 o 
  -8   3   8       31.05       43.87     19.48 o 
  -7   3   8     1453.10     1367.93     63.61 o 
  -6   3   8      316.54      238.50     19.53 o 
  -5   3   8        0.02        5.21     17.13 o 
  -4   3   8     1757.31     1817.41     55.62 o 
  -3   3   8     5506.33     5581.95    138.14 o 
  -2   3   8      590.12      511.14     37.43 o 
  -1   3   8     1698.78     1695.77     55.02 o 
   0   3   8       23.45        1.26     15.74 o 
   1   3   8        0.90      -19.40     19.40 o 
   2   3   8      242.55      344.32     40.35 o 
   3   3   8      195.91      263.10     41.58 o 
   4   3   8        6.10       30.10     27.66 o 
   5   3   8       73.86      -46.75     65.75 o 
   6   3   8       13.71      -34.92     50.92 o 
   7   3   8       79.95      153.43     72.31 o 
 -13   4   8        5.36      -27.16     70.41 o 
 -12   4   8       75.50       49.56     45.30 o 
 -11   4   8       24.09       22.52     33.92 o 
 -10   4   8        3.53       30.02     26.78 o 
  -9   4   8       19.60       41.07     22.73 o 
  -8   4   8      388.32      351.74     33.24 o 
  -7   4   8      166.41      221.12     24.67 o 
  -6   4   8      215.19      251.46     24.56 o 
  -5   4   8        1.95       24.71     10.45 o 
  -4   4   8     1451.93     1479.00     51.48 o 
  -3   4   8      264.80      300.95     50.35 o 
  -2   4   8      656.95      502.67     23.44 o 
  -1   4   8      446.95      436.76     25.05 o 
   0   4   8        0.16        1.21     14.39 o 
   1   4   8      267.62      332.46     37.11 o 
   2   4   8      548.32      588.27     52.91 o 
   3   4   8      139.69      116.86     30.22 o 
   4   4   8        6.57      -18.59     25.72 o 
   5   4   8        3.38       87.28     55.60 o 
   6   4   8        1.15      -92.30     92.30 o 
   7   4   8        2.68      305.35    205.83 o 
 -13   5   8       13.72       15.95     51.26 o 
 -12   5   8       16.44       71.93     57.03 o 
 -11   5   8      697.93      780.04     83.24 o 
 -10   5   8        1.15      -27.53     29.94 o 
  -9   5   8      399.74      450.37     40.16 o 
  -8   5   8     2124.13     2331.27     88.44 o 
  -7   5   8       53.51       70.17     18.69 o 
  -6   5   8        7.73      -13.65     13.65 o 
  -5   5   8      496.62      475.75     29.78 o 
  -4   5   8      508.75      395.02     38.61 o 
  -3   5   8      689.49      743.21     39.02 o 
  -2   5   8     1393.41     1361.75     61.18 o 
  -1   5   8      312.09      276.97     21.93 o 
   0   5   8      267.02      181.69     33.55 o 
   1   5   8      251.68      325.90     34.30 o 
   2   5   8      160.43      189.57     50.79 o 
   3   5   8       52.38       52.25     32.99 o 
   4   5   8       42.25      -16.29     27.08 o 
   5   5   8      281.55      351.50     79.05 o 
   6   5   8       12.97       84.31     81.14 o 
   7   5   8       39.48       82.94    121.39 o 
 -13   6   8      204.62      137.50     76.15 o 
 -12   6   8      101.74       44.43     53.58 o 
 -11   6   8      209.28      157.50     47.30 o 
 -10   6   8       49.57       37.07     29.45 o 
  -9   6   8       89.10      164.51     29.82 o 
  -8   6   8      432.40      482.38     39.53 o 
  -7   6   8       16.83      -10.16     15.41 o 
  -6   6   8      966.11     1019.97     48.41 o 
  -5   6   8      121.51      155.05     21.67 o 
  -4   6   8       21.42       64.74     27.91 o 
  -3   6   8     5311.69     4677.07    144.84 o 
  -2   6   8     2133.45     2115.66     56.50 o 
  -1   6   8       30.79       48.02     20.32 o 
   0   6   8      346.93      365.99     33.04 o 
   1   6   8       76.80      116.61     31.75 o 
   2   6   8       13.44      -10.75     21.82 o 
   3   6   8       20.07       31.96     24.00 o 
   4   6   8       76.74      107.88     36.39 o 
   5   6   8      205.79      126.95     52.32 o 
   6   6   8       73.30      145.25     92.54 o 
   7   6   8        3.39       94.24    153.81 o 
 -13   7   8      110.77      -35.93     73.69 o 
 -12   7   8       64.24      109.03     65.06 o 
 -11   7   8      125.89      170.88     53.85 o 
 -10   7   8      574.86      686.53     67.49 o 
  -9   7   8      399.66      448.13     40.98 o 
  -8   7   8       98.23       92.10     37.71 o 
  -7   7   8      824.00      798.93     46.69 o 
  -6   7   8      388.39      397.38     35.97 o 
  -5   7   8        6.79       13.42     15.32 o 
  -4   7   8     2717.04     2620.10     69.24 o 
  -3   7   8     2120.75     2204.54     60.00 o 
  -2   7   8      161.79      143.37     36.56 o 
  -1   7   8      255.84      254.00     35.18 o 
   0   7   8      324.38      360.64     30.68 o 
   1   7   8      414.48      370.06     37.04 o 
   2   7   8       34.34       -2.51     20.55 o 
   3   7   8       39.00       61.48     26.66 o 
   4   7   8       62.75      153.18     63.16 o 
   5   7   8       90.33      134.69     55.28 o 
   6   7   8      196.00      134.41    191.13 o 
   7   7   8        8.00       -6.79    117.62 o 
 -13   8   8       11.37       15.08     88.97 o 
 -12   8   8       59.49       99.72     58.68 o 
 -11   8   8        1.10       21.02     37.13 o 
 -10   8   8        9.53       23.18     30.45 o 
  -9   8   8        1.40       -5.33     21.94 o 
  -8   8   8      226.96      168.34     29.13 o 
  -7   8   8      104.48      219.01     28.71 o 
  -6   8   8        8.94       33.37     18.21 o 
  -5   8   8     1857.91     1807.70     63.69 o 
  -4   8   8      234.16      237.59     22.79 o 
  -3   8   8      328.24      326.75     25.33 o 
  -2   8   8     1183.46     1072.54     46.58 o 
  -1   8   8      458.69      384.88     28.39 o 
   0   8   8      818.24      810.33     44.60 o 
   1   8   8     1202.62     1072.88     60.32 o 
   2   8   8        7.18       59.27     26.21 o 
   3   8   8       17.55       92.84     32.96 o 
   4   8   8        0.75        4.86     22.89 o 
   5   8   8       96.14      113.58     64.10 o 
   6   8   8        0.52       12.38     64.76 o 
 -12   9   8        3.80       -9.34     58.66 o 
 -11   9   8        3.85        4.62     39.70 o 
 -10   9   8        6.03       44.97     38.05 o 
  -9   9   8        2.41       -0.25     22.44 o 
  -8   9   8      162.88      284.68     35.24 o 
  -7   9   8     1589.70     1681.62     75.65 o 
  -6   9   8     1390.27     1325.46     57.70 o 
  -5   9   8        5.43       19.56     15.66 o 
  -4   9   8     1561.83     1527.86     70.36 o 
  -3   9   8       75.16       61.55     15.29 o 
  -2   9   8      722.77      729.83     34.98 o 
  -1   9   8      617.95      743.83     39.97 o 
   0   9   8      224.59      319.50     32.89 o 
   1   9   8       15.39        0.16     22.42 o 
   2   9   8       94.47       86.38     28.12 o 
   3   9   8      177.30      129.37     35.33 o 
   4   9   8       31.79       37.76     35.26 o 
   5   9   8       11.61      -29.56     54.14 o 
   6   9   8        0.95       24.76     97.00 o 
 -12  10   8       29.20      185.81    102.92 o 
 -11  10   8        3.11        3.07     27.78 o 
 -10  10   8        2.83       44.33     38.89 o 
  -9  10   8      216.63      369.32     49.76 o 
  -8  10   8      212.71      188.15     32.47 o 
  -7  10   8       78.90       87.57     28.73 o 
  -6  10   8      222.59      263.00     29.90 o 
  -5  10   8       67.71       63.42     29.33 o 
  -4  10   8      279.46      275.03     25.87 o 
  -3  10   8      419.22      391.00     32.64 o 
  -2  10   8       79.19       83.04     35.59 o 
  -1  10   8        1.70       -0.27     25.44 o 
   0  10   8      228.41      230.36     28.58 o 
   1  10   8        3.89       16.93     29.38 o 
   2  10   8      498.64      445.77     78.14 o 
   3  10   8        0.04        7.41     22.23 o 
   4  10   8       15.60       34.50     41.50 o 
   5  10   8       40.93       80.36     57.85 o 
   6  10   8        2.22       67.23     53.80 o 
 -12  11   8       15.64      167.32    129.54 o 
 -11  11   8       40.92       40.93     39.81 o 
 -10  11   8      230.36      173.71     47.53 o 
  -9  11   8      239.07      205.76     51.50 o 
  -8  11   8       48.51       10.76     27.51 o 
  -7  11   8      919.07      997.42     59.33 o 
  -6  11   8       68.10       49.44     22.01 o 
  -5  11   8      184.07      203.94     27.23 o 
  -4  11   8      189.13      201.57     29.32 o 
  -3  11   8      267.44      331.69     36.70 o 
  -2  11   8        7.94       34.89     17.07 o 
  -1  11   8        1.56       47.65     31.47 o 
   0  11   8      893.71      826.94     72.35 o 
   1  11   8       67.18       61.98     22.44 o 
   2  11   8        1.92      -10.04     20.66 o 
   3  11   8       19.73       51.91     30.21 o 
   4  11   8       21.95        2.82     35.95 o 
   5  11   8        1.35        6.54     42.44 o 
   6  11   8        3.61       32.45     53.77 o 
 -12  12   8       50.51      178.56     72.27 o 
 -11  12   8        2.63       14.19     43.76 o 
 -10  12   8        0.12       45.43     34.99 o 
  -9  12   8      179.42      135.79     39.35 o 
  -8  12   8      152.17      184.66     39.89 o 
  -7  12   8       31.24       33.10     24.05 o 
  -6  12   8      428.31      542.33     55.94 o 
  -5  12   8        0.14       34.70     32.93 o 
  -4  12   8        0.11        1.57     16.46 o 
  -3  12   8      336.71      401.66     31.17 o 
  -2  12   8        4.70       -0.28     21.86 o 
  -1  12   8       63.32       86.32     27.54 o 
   0  12   8     1185.81     1064.90     58.81 o 
   1  12   8      969.18      879.95     58.95 o 
   2  12   8      664.25      733.20     59.05 o 
   3  12   8        0.03       17.21     33.49 o 
   4  12   8       22.63       96.78     54.46 o 
   5  12   8       15.32      -36.35     57.13 o 
   6  12   8        5.05       87.89     95.89 o 
 -12  13   8        6.96       13.44     43.35 o 
 -11  13   8      107.14      169.88     75.23 o 
 -10  13   8        2.08       -9.78     32.65 o 
  -9  13   8      279.63      270.11     54.19 o 
  -8  13   8     1096.92     1027.33     67.64 o 
  -7  13   8      504.26      521.63     47.97 o 
  -6  13   8      707.90      844.62     55.51 o 
  -5  13   8       86.82      181.52     42.91 o 
  -4  13   8      329.98      336.33     38.83 o 
  -3  13   8      138.12      149.81     26.05 o 
  -2  13   8      168.22      193.29     40.73 o 
  -1  13   8      456.06      434.59     42.48 o 
   0  13   8       20.17       22.94     31.08 o 
   1  13   8      191.88      210.65     40.62 o 
   2  13   8      648.17      528.60    104.72 o 
   3  13   8      195.26      111.81     44.80 o 
   4  13   8        3.90       13.78     39.45 o 
   5  13   8      164.23      132.79     73.31 o 
   6  13   8        0.09       86.65     79.92 o 
 -11  14   8       68.66       38.70     53.47 o 
 -10  14   8        1.40        1.45     33.06 o 
  -9  14   8       74.03       91.50     45.24 o 
  -8  14   8       80.56       78.02     43.32 o 
  -7  14   8        9.46       -3.15     21.35 o 
  -6  14   8      311.25      344.71     44.80 o 
  -5  14   8        0.79       -2.44     22.03 o 
  -4  14   8      231.91      308.95     33.85 o 
  -3  14   8      300.95      423.03     38.18 o 
  -2  14   8      274.82      287.20     39.51 o 
  -1  14   8      322.18      278.96     32.05 o 
   0  14   8      108.36       72.27     23.97 o 
   1  14   8      683.47      568.56     64.43 o 
   2  14   8      125.49       88.63     36.61 o 
   3  14   8      152.54      271.60    104.09 o 
   4  14   8      160.61       84.85     54.12 o 
   5  14   8       17.54      -59.17     59.17 o 
 -11  15   8       45.16       71.01     58.03 o 
 -10  15   8      143.17      162.41     63.77 o 
  -9  15   8        6.95      -10.05     35.71 o 
  -8  15   8       15.63       24.31     25.40 o 
  -7  15   8      241.71      339.14     44.34 o 
  -6  15   8        2.97       13.91     19.93 o 
  -5  15   8       27.41      -25.42     25.42 o 
  -4  15   8     1358.09     1356.04     69.02 o 
  -3  15   8      801.15      757.07     51.78 o 
  -2  15   8       17.41        6.98     17.98 o 
  -1  15   8       95.04      139.75     27.72 o 
   0  15   8      716.65      745.63     67.75 o 
   1  15   8      162.17      316.04     68.88 o 
   2  15   8      108.78       64.20     36.58 o 
   3  15   8       68.60       37.52     52.40 o 
   4  15   8       49.05       69.83     56.12 o 
   5  15   8       16.44      142.21     72.07 o 
 -11  16   8       25.57      -24.81     46.14 o 
 -10  16   8        3.38       64.26     51.97 o 
  -9  16   8       11.75       54.78     48.22 o 
  -8  16   8        0.46       95.26     51.22 o 
  -7  16   8      158.71       88.55     30.04 o 
  -6  16   8        5.50        8.57     25.29 o 
  -5  16   8       89.17      201.93     36.34 o 
  -4  16   8       10.26       -0.14     18.72 o 
  -3  16   8      140.87      119.11     40.80 o 
  -2  16   8     1658.96     1644.98    104.75 o 
  -1  16   8      159.61      216.28     46.38 o 
   0  16   8       11.99      -17.82     36.35 o 
   1  16   8      439.29      405.51     64.42 o 
   2  16   8      110.50       71.12     55.09 o 
   3  16   8       77.88      116.30     56.32 o 
   4  16   8       14.72      104.03     63.20 o 
   5  16   8        9.82       85.00     64.72 o 
 -11  17   8        2.24       96.75     80.64 o 
 -10  17   8        1.02      160.25     68.22 o 
  -9  17   8       25.99       32.29     42.06 o 
  -8  17   8        3.63       55.48     41.15 o 
  -7  17   8      117.42      166.40     35.80 o 
  -6  17   8       50.84       67.49     33.83 o 
  -5  17   8       99.19       45.17     26.76 o 
  -4  17   8        9.47        8.71     21.15 o 
  -3  17   8      477.48      435.36     42.58 o 
  -2  17   8       28.97       23.98     21.81 o 
  -1  17   8      365.49      441.58     55.60 o 
   0  17   8       83.73      138.25     39.44 o 
   1  17   8        1.12       15.53     46.41 o 
   2  17   8       57.83       82.90     73.99 o 
   3  17   8        0.25       31.07     48.89 o 
   4  17   8        0.35      -28.21     62.14 o 
   5  17   8        3.34        5.74     80.10 o 
 -10  18   8        5.85       16.45     81.84 o 
  -9  18   8        6.37       70.36     53.19 o 
  -8  18   8        0.10       36.14     42.02 o 
  -7  18   8      228.00      205.28     55.81 o 
  -6  18   8        4.45      -26.52     26.52 o 
  -5  18   8      101.41       89.94     30.01 o 
  -4  18   8      937.60      890.06     66.50 o 
  -3  18   8       11.46       23.63     23.24 o 
  -2  18   8       34.86      166.93     74.01 o 
  -1  18   8       72.01      139.40     57.58 o 
   0  18   8       90.07       57.22     36.26 o 
   1  18   8        5.53       33.91     36.03 o 
   2  18   8       15.92      -45.02     45.20 o 
   3  18   8        0.85       27.83     61.05 o 
   4  18   8        0.02      201.73     78.37 o 
 -10  19   8       73.17      152.64     79.77 o 
  -9  19   8        5.15      -10.77     41.00 o 
  -8  19   8       44.63       15.36     37.73 o 
  -7  19   8      169.91      246.89     74.60 o 
  -6  19   8        0.71       31.61     26.45 o 
  -5  19   8      178.14       82.07     31.53 o 
  -4  19   8       79.80       77.84     29.39 o 
  -3  19   8      106.92      110.34     31.71 o 
  -2  19   8        1.22       26.62     35.72 o 
  -1  19   8       10.87       10.49     33.14 o 
   0  19   8        0.94      -28.85     33.00 o 
   1  19   8       63.72       59.99     37.35 o 
   2  19   8        0.08       30.22     49.08 o 
   3  19   8        4.08       83.60     72.69 o 
   4  19   8        2.05       50.29     88.58 o 
 -10  20   8        7.24       27.76     60.17 o 
  -9  20   8       81.89      116.04     63.30 o 
  -8  20   8        0.14       37.53     47.46 o 
  -7  20   8       20.93       -0.27     55.10 o 
  -6  20   8      149.31      202.31     49.51 o 
  -5  20   8        1.94       95.29     35.45 o 
  -4  20   8       23.43       -3.99     23.57 o 
  -3  20   8      468.55      432.74     60.72 o 
  -2  20   8       60.27       82.46     37.76 o 
  -1  20   8       18.57       39.49     29.92 o 
   0  20   8      110.99       73.85     42.96 o 
   1  20   8       25.84        8.67     62.99 o 
   2  20   8       13.75       20.91     60.35 o 
   3  20   8        9.49       69.29     60.43 o 
   4  20   8       25.45       81.18     86.95 o 
  -9  21   8       21.50      -41.98     50.57 o 
  -8  21   8      132.54      154.67     65.94 o 
  -7  21   8      141.30      255.10     85.97 o 
  -6  21   8      159.99      154.38     46.71 o 
  -5  21   8       84.02      126.83     78.50 o 
  -4  21   8      106.99      203.78     49.48 o 
  -3  21   8       58.00       33.98     37.26 o 
  -2  21   8       80.39      193.40     63.45 o 
  -1  21   8      110.28       99.63     47.98 o 
   0  21   8        3.57       34.10     37.52 o 
   1  21   8        2.22      151.19     64.81 o 
   2  21   8       36.20      -29.18     53.26 o 
   3  21   8        0.13      -61.09     61.09 o 
  -9  22   8       48.14       70.97    139.53 o 
  -8  22   8       64.74        2.17     59.88 o 
  -7  22   8        6.47       49.29     47.22 o 
  -6  22   8       93.97      126.88     47.06 o 
  -5  22   8       13.02      170.41     59.06 o 
  -4  22   8       49.65       50.48     41.68 o 
  -3  22   8       70.08      116.32     47.34 o 
  -2  22   8        4.21      -40.13     40.13 o 
  -1  22   8        0.36       12.78     33.71 o 
   0  22   8       20.65       40.67     43.24 o 
   1  22   8       10.19      120.71     71.39 o 
   2  22   8       36.35      169.00     66.15 o 
   3  22   8        1.20      126.35    106.23 o 
  -8  23   8        0.70       40.92     55.47 o 
  -7  23   8       87.11       69.27     59.65 o 
  -6  23   8        8.38       63.65     46.10 o 
  -5  23   8       76.66      112.68     53.87 o 
  -4  23   8       79.82       74.53     72.12 o 
  -3  23   8       22.29      -12.86     40.43 o 
  -2  23   8        0.66       26.98     61.58 o 
  -1  23   8        0.11       41.12     44.42 o 
   0  23   8       61.27       95.14     55.24 o 
   1  23   8        0.54       78.38     58.93 o 
   2  23   8        0.08       34.45     58.04 o 
  -8  24   8       31.48        9.84     68.77 o 
  -7  24   8        6.15      114.62     80.68 o 
  -6  24   8        0.87      -26.34     53.56 o 
  -5  24   8       32.72       84.47     54.12 o 
  -4  24   8       26.10      480.38    266.65 o 
  -3  24   8        4.92       -8.89     53.87 o 
  -2  24   8       12.10       16.18     44.30 o 
  -1  24   8        3.07        1.69     36.35 o 
   0  24   8       16.46       62.41     53.30 o 
   1  24   8        0.23       18.28     54.89 o 
  -7  25   8       35.93       94.38    247.30 o 
  -6  25   8        0.37       -9.08     56.31 o 
  -5  25   8        2.54       19.69     58.44 o 
  -4  25   8        0.36       59.52     53.73 o 
  -3  25   8        0.78      -11.76     45.80 o 
  -2  25   8        0.26       91.76     59.39 o 
  -1  25   8        2.15       82.08     54.58 o 
   0  25   8       13.12      -16.60     57.21 o 
   1  25   8        6.91       49.41     84.14 o 
  -6  26   8        3.21      148.25    111.64 o 
  -5  26   8       17.56      158.48     68.41 o 
  -4  26   8       80.38      194.44    107.63 o 
  -3  26   8        0.28       65.42     69.71 o 
  -2  26   8       18.10       44.78     71.61 o 
  -1  26   8        0.05       36.59     53.74 o 
   0  26   8        7.22      206.29    134.33 o 
  -4  27   8       46.00       37.52     65.10 o 
  -3  27   8        1.38        7.80     75.96 o 
  -2  27   8       11.10       49.51     70.05 o 
 -13   1   9      126.99      262.43     84.93 o 
 -12   1   9       20.35       75.12     46.94 o 
 -11   1   9      827.06      781.63     65.65 o 
 -10   1   9       12.75       33.28     25.49 o 
  -9   1   9        7.93       25.19     20.91 o 
  -8   1   9       41.43       67.13     21.63 o 
  -7   1   9      201.15      220.18     21.07 o 
  -6   1   9      160.78      179.92     21.52 o 
  -5   1   9      303.77      300.56     17.26 o 
  -4   1   9      371.62      397.33     61.16 o 
  -3   1   9      676.45      655.06     48.41 o 
  -2   1   9       37.62       52.74     10.05 o 
  -1   1   9      771.83      697.96     32.20 o 
   0   1   9        9.66      -18.77     18.77 o 
   1   1   9       76.75       74.10     28.49 o 
   2   1   9      150.90      211.51     47.71 o 
   3   1   9      227.03      204.47     38.00 o 
   4   1   9      252.99      214.33     63.32 o 
   5   1   9       19.61      168.10    103.92 o 
   6   1   9       54.22      119.26     80.00 o 
 -13   2   9        2.13      -46.20     62.18 o 
 -12   2   9       44.72       92.91     52.61 o 
 -11   2   9        3.82        6.54     26.86 o 
 -10   2   9      125.38      143.50     71.03 o 
  -9   2   9      101.43      109.42     27.63 o 
  -8   2   9      140.15      149.91     26.21 o 
  -7   2   9      404.08      426.49     34.41 o 
  -6   2   9       27.91       20.39     13.44 o 
  -5   2   9      588.68      538.89     37.15 o 
  -4   2   9     3209.15     2821.85    144.07 o 
  -3   2   9     2180.10     2047.61     58.20 o 
  -2   2   9      447.69      384.35     26.24 o 
  -1   2   9       65.32       40.49     13.22 o 
   0   2   9       34.10      109.16     59.62 o 
   1   2   9       46.51      112.63     31.63 o 
   2   2   9        0.34       19.46     25.27 o 
   3   2   9       94.57       96.61     38.45 o 
   4   2   9       12.80       11.53     27.36 o 
   5   2   9       46.62      147.88     96.51 o 
   6   2   9        4.21       56.73     71.48 o 
 -13   3   9        1.33        2.48     47.19 o 
 -12   3   9      315.91      224.83     64.29 o 
 -11   3   9       91.55       87.55     42.40 o 
 -10   3   9        8.51       31.35     26.51 o 
  -9   3   9       27.25       27.76     22.61 o 
  -8   3   9      364.31      221.65     40.58 o 
  -7   3   9      332.34      304.66     40.91 o 
  -6   3   9       20.25       54.94     23.76 o 
  -5   3   9      115.13      162.27     23.51 o 
  -4   3   9      218.87      264.69     21.09 o 
  -3   3   9        0.33       -8.89     29.95 o 
  -2   3   9      679.16      626.98     35.42 o 
  -1   3   9      560.19      552.96     40.56 o 
   0   3   9       12.50       26.92     17.42 o 
   1   3   9     2235.59     2320.12     97.03 o 
   2   3   9      366.95      415.94     47.49 o 
   3   3   9       95.75       95.98     32.47 o 
   4   3   9      211.15      265.21     50.18 o 
   5   3   9      113.31       91.13     44.02 o 
   6   3   9        1.25       82.67     88.74 o 
 -13   4   9        7.23       17.30     58.49 o 
 -12   4   9       17.72       43.78     42.87 o 
 -11   4   9        5.38      104.74     68.67 o 
 -10   4   9       14.36       21.82     22.94 o 
  -9   4   9      579.52      691.79     52.37 o 
  -8   4   9      155.35      179.98     27.46 o 
  -7   4   9     1043.92      982.35     56.48 o 
  -6   4   9      310.54      334.06     23.94 o 
  -5   4   9      707.00      604.64     32.85 o 
  -4   4   9      377.18      362.28     29.14 o 
  -3   4   9     1201.98     1300.70     52.65 o 
  -2   4   9      349.88      306.93     33.04 o 
  -1   4   9     3143.01     2908.12     84.19 o 
   0   4   9     1561.45     1659.62     74.88 o 
   1   4   9        1.71        3.42     24.67 o 
   2   4   9        4.88        8.34     20.71 o 
   3   4   9       65.17      150.35     44.39 o 
   4   4   9       28.20       24.50     39.32 o 
   5   4   9        7.48      110.99     64.00 o 
   6   4   9       43.36       87.03     89.72 o 
 -13   5   9        3.10       73.56     58.45 o 
 -12   5   9      137.54      205.37    103.71 o 
 -11   5   9       11.87       -9.26     31.31 o 
 -10   5   9      191.41      202.13     36.92 o 
  -9   5   9      630.37      624.99     46.23 o 
  -8   5   9       55.04       62.79     21.13 o 
  -7   5   9      413.02      440.55     31.76 o 
  -6   5   9      646.36      635.41     31.18 o 
  -5   5   9      208.20      248.49     42.05 o 
  -4   5   9     1202.48     1171.56     50.61 o 
  -3   5   9      196.43      293.80     40.24 o 
  -2   5   9     1575.14     1517.89     44.67 o 
  -1   5   9       29.67       79.09     23.03 o 
   0   5   9      913.76      859.16     70.08 o 
   1   5   9     1690.98     1595.51     79.44 o 
   2   5   9      214.97      348.87     45.60 o 
   3   5   9       14.79        4.18     23.83 o 
   4   5   9        6.61      147.43     88.27 o 
   5   5   9        9.90      125.23     64.62 o 
   6   5   9        0.68       25.74     60.33 o 
 -13   6   9       25.14       37.13     78.15 o 
 -12   6   9       11.05       -4.71     40.24 o 
 -11   6   9      238.69      269.28     62.13 o 
 -10   6   9       87.74       73.85     29.86 o 
  -9   6   9       21.20       15.53     21.93 o 
  -8   6   9     1003.65      961.39     64.43 o 
  -7   6   9     1387.49     1274.27     66.14 o 
  -6   6   9      331.93      337.30     23.48 o 
  -5   6   9      207.76      246.21     35.93 o 
  -4   6   9        2.99        5.99     15.16 o 
  -3   6   9     2389.63     2369.38     89.04 o 
  -2   6   9        2.21       32.20     14.88 o 
  -1   6   9      780.26      652.79     54.62 o 
   0   6   9       26.31       58.78     20.79 o 
   1   6   9       68.73      117.95     34.33 o 
   2   6   9        0.37      -26.00     26.00 o 
   3   6   9       42.57       52.70     34.82 o 
   4   6   9        5.14       46.00     34.11 o 
   5   6   9        0.56       -5.92     42.21 o 
   6   6   9        0.44       61.62     61.72 o 
 -13   7   9       42.30       61.37     89.80 o 
 -12   7   9        0.03        1.07     31.00 o 
 -11   7   9      166.38      172.70     49.89 o 
 -10   7   9        4.67       -1.77     22.93 o 
  -9   7   9       93.10       80.88     30.54 o 
  -8   7   9        8.43       16.36     19.58 o 
  -7   7   9       53.78       46.35     19.93 o 
  -6   7   9      237.98      286.73     37.96 o 
  -5   7   9        2.28       34.07     14.55 o 
  -4   7   9        6.52       -7.52     17.71 o 
  -3   7   9      132.12      125.62     25.64 o 
  -2   7   9       11.96       18.44     26.58 o 
  -1   7   9       17.29       33.39     28.30 o 
   0   7   9      165.25      207.26     42.36 o 
   1   7   9      300.68      353.50     41.24 o 
   2   7   9       57.43       -6.78     22.16 o 
   3   7   9       49.11       89.43     33.39 o 
   4   7   9        8.68       10.79     41.21 o 
   5   7   9        6.28       77.40     64.16 o 
   6   7   9       34.15       80.44     65.01 o 
 -13   8   9        6.55       57.30    128.17 o 
 -12   8   9        4.69       69.76     55.76 o 
 -11   8   9       12.60       59.48     38.99 o 
 -10   8   9        1.12       -0.11     25.86 o 
  -9   8   9       16.43       -4.45     20.05 o 
  -8   8   9      397.21      443.26     41.68 o 
  -7   8   9       64.94      130.59     54.98 o 
  -6   8   9     1621.50     1446.52     74.38 o 
  -5   8   9       28.77       36.20     14.81 o 
  -4   8   9        0.24       15.23     17.33 o 
  -3   8   9      278.06      300.32     44.87 o 
  -2   8   9       19.06       28.32     13.99 o 
  -1   8   9      973.10      877.36     45.80 o 
   0   8   9       83.77       86.98     24.20 o 
   1   8   9      208.41      321.46     49.21 o 
   2   8   9        2.80      115.41     43.34 o 
   3   8   9       16.97       28.85     28.72 o 
   4   8   9       15.66       43.80     44.29 o 
   5   8   9        4.33      104.92     78.52 o 
   6   8   9        0.36      -89.30     90.40 o 
 -12   9   9       14.13       67.92     45.66 o 
 -11   9   9      319.83      269.80     57.84 o 
 -10   9   9        3.99        6.33     25.64 o 
  -9   9   9      172.28      181.86     34.29 o 
  -8   9   9      181.08      225.11     41.14 o 
  -7   9   9       60.17       43.92     18.80 o 
  -6   9   9       47.74       51.96     18.76 o 
  -5   9   9      219.00      176.17     46.23 o 
  -4   9   9      941.88      846.82     61.96 o 
  -3   9   9      158.37      142.65     25.73 o 
  -2   9   9       84.32       72.82     25.50 o 
  -1   9   9        8.58        4.38     16.30 o 
   0   9   9      124.96       92.79     25.47 o 
   1   9   9      272.13      238.75     35.77 o 
   2   9   9      294.33      300.85     45.29 o 
   3   9   9       25.56       64.88     35.99 o 
   4   9   9      102.03      120.03     61.16 o 
   5   9   9       53.69      107.06     70.91 o 
   6   9   9       40.17      108.21    117.79 o 
 -12  10   9       23.05       31.71     40.56 o 
 -11  10   9       27.97       34.65     37.99 o 
 -10  10   9       49.51      -17.72     32.68 o 
  -9  10   9       87.34       92.44     29.89 o 
  -8  10   9      119.91      135.73     30.61 o 
  -7  10   9      418.41      454.85     41.28 o 
  -6  10   9        1.80       -7.29     16.34 o 
  -5  10   9     2100.76     2018.35     74.51 o 
  -4  10   9      906.92      807.57     44.50 o 
  -3  10   9     1289.28     1292.39     53.43 o 
  -2  10   9       46.99       63.22     21.20 o 
  -1  10   9       78.69      138.89     60.07 o 
   0  10   9      269.28      265.68     33.84 o 
   1  10   9       68.27      104.73     30.83 o 
   2  10   9       10.32        0.71     22.26 o 
   3  10   9       34.15       48.16     42.38 o 
   4  10   9       33.39       46.28     52.15 o 
   5  10   9       31.74       52.63     66.85 o 
 -12  11   9      259.31      249.74     71.83 o 
 -11  11   9       65.45       77.84     47.14 o 
 -10  11   9      260.83      177.14     55.04 o 
  -9  11   9       52.39       53.34     27.77 o 
  -8  11   9      360.39      343.79     39.00 o 
  -7  11   9        4.01       28.84     20.46 o 
  -6  11   9      370.48      361.07     35.57 o 
  -5  11   9      640.36      573.28     43.91 o 
  -4  11   9      510.69      539.32     43.98 o 
  -3  11   9       31.35       15.24     16.00 o 
  -2  11   9      133.30      112.82     22.46 o 
  -1  11   9      230.50      265.21     32.59 o 
   0  11   9      148.53      212.66     43.38 o 
   1  11   9      149.11      138.57     44.01 o 
   2  11   9      157.50      202.56     47.71 o 
   3  11   9       16.31       63.85     43.93 o 
   4  11   9      285.26      334.38     93.37 o 
   5  11   9      144.46      200.66     74.53 o 
 -12  12   9        6.52       64.94     73.55 o 
 -11  12   9        0.04       26.00     42.10 o 
 -10  12   9      150.05      102.76     45.46 o 
  -9  12   9       78.69       81.44     34.84 o 
  -8  12   9        2.42       66.85     26.78 o 
  -7  12   9      836.13      828.39     57.75 o 
  -6  12   9      162.88      155.22     29.91 o 
  -5  12   9        7.97       64.10     36.81 o 
  -4  12   9       87.35      146.51     49.43 o 
  -3  12   9      110.58      121.25     23.77 o 
  -2  12   9      675.26      570.01     41.72 o 
  -1  12   9        2.15       29.53     21.19 o 
   0  12   9      585.40      584.13     47.75 o 
   1  12   9       40.94       75.58     28.05 o 
   2  12   9        0.30       30.68     59.99 o 
   3  12   9      184.07      327.43     73.91 o 
   4  12   9        0.36       94.02     58.79 o 
   5  12   9        8.01      102.67     63.44 o 
 -12  13   9        2.39       42.25     66.20 o 
 -11  13   9        0.61      -39.12     58.87 o 
 -10  13   9      120.29      231.71     88.84 o 
  -9  13   9       51.31       44.63     32.95 o 
  -8  13   9       25.35       18.37     23.79 o 
  -7  13   9       96.62      108.18     30.62 o 
  -6  13   9        9.24      -10.53     20.93 o 
  -5  13   9        8.11       -0.65     19.20 o 
  -4  13   9      312.75      307.87     45.41 o 
  -3  13   9        4.15        4.48     17.16 o 
  -2  13   9        0.23       12.15     18.15 o 
  -1  13   9      356.68      333.47     36.21 o 
   0  13   9        0.08       20.63     22.46 o 
   1  13   9      131.80      139.17     42.34 o 
   2  13   9      197.34      161.20     55.58 o 
   3  13   9       10.39       24.67     47.06 o 
   4  13   9        5.38       69.04     49.43 o 
   5  13   9        8.41      -14.64     50.69 o 
 -12  14   9        0.57      -12.83     60.85 o 
 -11  14   9       53.00      129.03     62.70 o 
 -10  14   9        8.88       30.86     42.30 o 
  -9  14   9        0.26      116.18     45.40 o 
  -8  14   9      108.57       80.04     30.61 o 
  -7  14   9      460.16      514.07     51.71 o 
  -6  14   9        4.01       -3.58     19.68 o 
  -5  14   9      489.91      444.31     42.17 o 
  -4  14   9      926.05     1027.62     60.43 o 
  -3  14   9       18.50       44.12     24.17 o 
  -2  14   9       12.10       17.17     18.02 o 
  -1  14   9      224.36      163.70     31.52 o 
   0  14   9       42.95        5.94     20.84 o 
   1  14   9      145.79      193.30     49.64 o 
   2  14   9      137.28       49.57     35.12 o 
   3  14   9        5.49        9.97     45.63 o 
   4  14   9        4.02       28.93     51.98 o 
   5  14   9        1.45       72.86     88.50 o 
 -11  15   9       33.52      112.26    108.07 o 
 -10  15   9       50.35      114.60     53.68 o 
  -9  15   9        9.94       31.93     33.54 o 
  -8  15   9      165.10      148.81     37.46 o 
  -7  15   9       26.85       97.00     33.25 o 
  -6  15   9      207.35      209.68     37.53 o 
  -5  15   9       11.04      -23.11     23.11 o 
  -4  15   9        3.65       27.01     22.51 o 
  -3  15   9       92.15      114.79     27.72 o 
  -2  15   9       15.98       33.31     23.20 o 
  -1  15   9       37.62       94.40     25.94 o 
   0  15   9        0.76       -3.81     39.29 o 
   1  15   9       36.73       50.06     38.56 o 
   2  15   9        0.07       33.40     39.01 o 
   3  15   9        4.34       78.13     54.00 o 
   4  15   9       14.22      113.47     60.52 o 
 -11  16   9       10.29       37.93     60.53 o 
 -10  16   9        0.18       51.47     51.51 o 
  -9  16   9        1.36       24.36     39.02 o 
  -8  16   9      166.99      115.44     36.23 o 
  -7  16   9      167.88      268.52     70.58 o 
  -6  16   9      317.31      373.55     45.80 o 
  -5  16   9       19.97       10.32     22.83 o 
  -4  16   9      304.63      426.32     44.07 o 
  -3  16   9       54.95      197.47    102.08 o 
  -2  16   9       13.32       32.72     24.27 o 
  -1  16   9       87.50      165.86     55.04 o 
   0  16   9       86.92      138.40     44.23 o 
   1  16   9       91.65       85.98     50.59 o 
   2  16   9       32.15       40.55     58.61 o 
   3  16   9        1.03      119.92     79.66 o 
   4  16   9        5.17       80.81     64.73 o 
 -11  17   9       42.54       81.43     72.51 o 
 -10  17   9        9.65       92.45     54.95 o 
  -9  17   9       11.23       79.95     57.25 o 
  -8  17   9      341.62      321.38     85.10 o 
  -7  17   9      157.61      131.02     47.91 o 
  -6  17   9       33.69       34.27     31.40 o 
  -5  17   9       61.74      170.30     49.23 o 
  -4  17   9      227.31      221.49     37.78 o 
  -3  17   9      340.80      344.53     39.49 o 
  -2  17   9       77.95       66.54     34.62 o 
  -1  17   9       21.24       45.37     34.66 o 
   0  17   9      270.37      235.37     58.75 o 
   1  17   9      110.48      109.86     45.13 o 
   2  17   9       78.41       43.62     45.86 o 
   3  17   9        1.99       23.68     49.00 o 
   4  17   9        8.45      132.28     70.35 o 
 -10  18   9       38.25      119.79     76.25 o 
  -9  18   9       12.87      126.32     79.55 o 
  -8  18   9       37.68       14.32     40.17 o 
  -7  18   9       23.58       36.59     30.44 o 
  -6  18   9       78.30       42.97     28.93 o 
  -5  18   9        1.97       27.34     26.25 o 
  -4  18   9      238.04      336.43     45.98 o 
  -3  18   9      172.27      228.94     48.20 o 
  -2  18   9        5.33      -15.44     48.44 o 
  -1  18   9      278.35      223.25     53.14 o 
   0  18   9      102.04       91.43     43.43 o 
   1  18   9        0.35       35.53     59.12 o 
   2  18   9       15.03        2.90     41.50 o 
   3  18   9        4.93       90.02     57.66 o 
 -10  19   9       29.79      152.30    115.87 o 
  -9  19   9       47.59      202.31     65.70 o 
  -8  19   9       51.60      136.25     58.13 o 
  -7  19   9       23.89       34.07     36.43 o 
  -6  19   9       34.61       77.54     34.38 o 
  -5  19   9      333.77      397.88     52.25 o 
  -4  19   9        9.57        6.37     30.13 o 
  -3  19   9        3.32        6.25     26.66 o 
  -2  19   9      623.67      603.47     70.77 o 
  -1  19   9        0.60       38.19     39.08 o 
   0  19   9        7.82       93.79     92.16 o 
   1  19   9        7.62      240.64     69.10 o 
   2  19   9        4.95       68.18     62.34 o 
   3  19   9        0.13       64.67     55.67 o 
 -10  20   9       40.36      315.35    195.79 o 
  -9  20   9        3.78       89.32     68.06 o 
  -8  20   9        8.48       28.03     48.52 o 
  -7  20   9       31.10       74.29     43.37 o 
  -6  20   9        7.49       59.23     44.08 o 
  -5  20   9        0.02        0.91     26.19 o 
  -4  20   9       83.49       39.44     37.89 o 
  -3  20   9       41.10        1.52     28.25 o 
  -2  20   9        0.09       44.87     37.23 o 
  -1  20   9        1.47       23.94     33.29 o 
   0  20   9       12.50       95.50     46.31 o 
   1  20   9        4.68      144.95     86.24 o 
   2  20   9        0.85        0.39     40.01 o 
   3  20   9        2.40      129.15     93.30 o 
  -9  21   9        9.42       33.85    108.24 o 
  -8  21   9        2.29       91.00     64.28 o 
  -7  21   9        3.28       71.05     47.21 o 
  -6  21   9       19.92       13.80     33.97 o 
  -5  21   9        0.84       27.21     39.06 o 
  -4  21   9       43.62       43.29     36.89 o 
  -3  21   9       11.21        0.68     30.69 o 
  -2  21   9       18.56       53.26     43.56 o 
  -1  21   9       14.38       63.59     64.16 o 
   0  21   9       11.57       40.26     43.91 o 
   1  21   9        1.46      -54.95     56.07 o 
   2  21   9        2.05      126.52     76.15 o 
  -9  22   9       31.27       74.33     90.38 o 
  -8  22   9        6.23        0.04     50.41 o 
  -7  22   9       53.25       38.44     77.30 o 
  -6  22   9       15.85       97.61     60.07 o 
  -5  22   9        3.47       -2.34     36.98 o 
  -4  22   9       79.34       58.96     43.64 o 
  -3  22   9       33.68       81.17     48.08 o 
  -2  22   9       11.13       14.32     27.13 o 
  -1  22   9        0.31       25.59     39.67 o 
   0  22   9        0.19       50.86     46.34 o 
   1  22   9        1.15       30.77     48.87 o 
   2  22   9        5.38      -71.65     71.91 o 
  -8  23   9       42.50       82.84     79.67 o 
  -7  23   9        2.33       71.14    161.72 o 
  -6  23   9       14.22      -71.64     79.53 o 
  -5  23   9       52.41      157.59     92.28 o 
  -4  23   9        0.15       78.64     52.96 o 
  -3  23   9        9.99       16.90     36.14 o 
  -2  23   9       15.59       58.80     45.47 o 
  -1  23   9        0.05       56.25     48.80 o 
   0  23   9        4.62       50.61     54.47 o 
   1  23   9        1.29       61.90     80.73 o 
  -7  24   9        8.61      -84.32    107.06 o 
  -6  24   9       50.31      132.42     87.11 o 
  -5  24   9       58.36       30.58    106.17 o 
  -4  24   9       45.52       35.00     52.06 o 
  -3  24   9       11.12       52.36     54.52 o 
  -2  24   9        0.14      108.68     54.89 o 
  -1  24   9        0.24      -30.65     53.21 o 
   0  24   9       23.23       87.56     86.21 o 
  -6  25   9       37.27        7.12     62.37 o 
  -5  25   9       11.74       45.47     62.80 o 
  -4  25   9       10.64      -20.03     60.35 o 
  -3  25   9       30.44       56.07     60.66 o 
  -2  25   9        0.53        9.57     52.37 o 
  -1  25   9       46.57      -67.88     99.15 o 
  -5  26   9        0.00       49.59     67.76 o 
  -4  26   9        5.10       73.94     67.39 o 
  -3  26   9        6.70        1.48     51.77 o 
  -2  26   9        0.06        3.17     69.17 o 
 -13   0  10       94.34      110.08    139.48 o 
 -12   0  10      133.71       48.30     49.64 o 
 -11   0  10       43.99       32.64     42.80 o 
 -10   0  10      243.25      266.14     55.01 o 
  -9   0  10     3431.20     3094.25    162.67 o 
  -8   0  10      963.86      951.96    140.68 o 
  -7   0  10      841.07      774.07     71.32 o 
  -6   0  10      445.25      305.92     62.04 o 
  -5   0  10       56.34       53.15     44.11 o 
  -4   0  10       82.71       54.03     38.87 o 
  -3   0  10     1189.16     1356.62    128.45 o 
  -2   0  10      864.55      790.97     91.98 o 
  -1   0  10       13.01       16.92     19.81 o 
   0   0  10      264.29      331.83     59.02 o 
   1   0  10      576.91      531.22     66.68 o 
   2   0  10      129.32       62.79     44.36 o 
   3   0  10      418.57      454.15     72.60 o 
   4   0  10      110.11      133.64     88.59 o 
   5   0  10        1.23      136.05     82.94 o 
 -13   1  10       28.60      -26.55     64.24 o 
 -12   1  10       49.07       75.08     46.67 o 
 -11   1  10        0.32      -18.30     25.12 o 
 -10   1  10      212.08      273.83     45.43 o 
  -9   1  10      112.18      204.99     33.27 o 
  -8   1  10       19.97       22.69     15.89 o 
  -7   1  10      652.60      630.78     50.75 o 
  -6   1  10       17.57       88.30     30.38 o 
  -5   1  10       24.61       29.79     25.52 o 
  -4   1  10       73.48       90.74     36.67 o 
  -3   1  10      177.12      153.10     36.00 o 
  -2   1  10      524.16      472.94     40.36 o 
  -1   1  10      172.79      180.13     20.45 o 
   0   1  10     2787.26     2511.43     97.98 o 
   1   1  10      475.20      592.13     51.13 o 
   2   1  10       20.24        1.83     22.78 o 
   3   1  10      101.74       55.18     33.32 o 
   4   1  10       39.82      -11.22     35.48 o 
   5   1  10        2.96      -72.44     72.44 o 
 -13   2  10        8.75       17.76     68.27 o 
 -12   2  10        9.88        2.15     33.66 o 
 -11   2  10      816.70      793.23     64.96 o 
 -10   2  10       58.81       14.04     22.86 o 
  -9   2  10       12.21      -10.06     18.40 o 
  -8   2  10      154.71      257.30     32.12 o 
  -7   2  10        3.02       25.71     12.92 o 
  -6   2  10       72.87      108.16     27.71 o 
  -5   2  10      556.36      665.11     57.35 o 
  -4   2  10     1302.26     1240.00     78.60 o 
  -3   2  10        5.69       38.09     29.81 o 
  -2   2  10      170.20      198.60     47.85 o 
  -1   2  10      179.30      217.69     21.26 o 
   0   2  10      117.62      142.09     47.71 o 
   1   2  10      117.12      125.97     29.91 o 
   2   2  10       42.28       18.09     36.64 o 
   3   2  10      196.88      161.14     63.81 o 
   4   2  10        7.10      -41.12     58.30 o 
   5   2  10       36.58      -39.01     86.59 o 
 -13   3  10       79.41       79.19     91.95 o 
 -12   3  10       86.84       46.10     46.41 o 
 -11   3  10        5.66       15.79     28.86 o 
 -10   3  10        2.69       -0.63     25.93 o 
  -9   3  10       28.07      -22.34     22.34 o 
  -8   3  10       17.41       42.11     19.33 o 
  -7   3  10      758.47      630.15     32.68 o 
  -6   3  10      203.25      315.25     40.20 o 
  -5   3  10       91.92      108.81     32.16 o 
  -4   3  10      164.45      223.91     37.39 o 
  -3   3  10     2106.62     1831.10     68.60 o 
  -2   3  10       54.72       36.02     24.71 o 
  -1   3  10       73.24       73.57     17.02 o 
   0   3  10        0.62       47.99     24.95 o 
   1   3  10      146.00       96.64     31.43 o 
   2   3  10      240.05      219.61     40.24 o 
   3   3  10       16.51       14.06     27.83 o 
   4   3  10        0.05       47.60     60.45 o 
   5   3  10        6.21      274.89    186.98 o 
 -13   4  10        0.88       12.76     65.70 o 
 -12   4  10        3.57       11.36     34.40 o 
 -11   4  10        1.09       32.22     30.74 o 
 -10   4  10        6.51        2.88     26.52 o 
  -9   4  10       78.94      140.71     30.02 o 
  -8   4  10      286.58      327.70     31.28 o 
  -7   4  10      553.63      435.79     41.59 o 
  -6   4  10      246.25      242.84     34.14 o 
  -5   4  10        0.52       34.75     14.85 o 
  -4   4  10      192.86      210.61     21.59 o 
  -3   4  10       50.36       43.24     18.76 o 
  -2   4  10      186.75      150.05     27.97 o 
  -1   4  10      171.05      178.03     30.70 o 
   0   4  10      436.91      432.32     58.62 o 
   1   4  10        4.73       21.73     22.97 o 
   2   4  10       76.66      125.71     39.89 o 
   3   4  10        9.16       95.34     43.85 o 
   4   4  10        0.53       51.92     46.42 o 
   5   4  10        0.66      -40.02     51.43 o 
 -13   5  10      130.14      133.49     92.17 o 
 -12   5  10       41.38       34.96     42.44 o 
 -11   5  10       10.98       15.33     31.30 o 
 -10   5  10        8.88       56.12     27.30 o 
  -9   5  10       77.10       50.39     24.79 o 
  -8   5  10       18.71      132.33     23.83 o 
  -7   5  10      363.76      343.50     32.76 o 
  -6   5  10     1271.96     1121.42     57.30 o 
  -5   5  10      922.05      850.91     72.18 o 
  -4   5  10       17.20      -12.76     16.13 o 
  -3   5  10     1459.00     1363.51     84.48 o 
  -2   5  10       33.04       25.05     26.48 o 
  -1   5  10      188.84      152.79     21.73 o 
   0   5  10      205.70      189.61     52.14 o 
   1   5  10       48.00       39.93     24.38 o 
   2   5  10       69.25       99.38     32.92 o 
   3   5  10       41.45       26.74     32.20 o 
   4   5  10       48.95       79.52     42.42 o 
   5   5  10        9.83       93.73     57.39 o 
 -13   6  10        7.27       31.88     72.38 o 
 -12   6  10       40.76      105.29     55.66 o 
 -11   6  10      677.63      565.31     62.22 o 
 -10   6  10       24.63       28.51     24.53 o 
  -9   6  10       28.90       43.78     29.11 o 
  -8   6  10      672.64      585.57     50.19 o 
  -7   6  10      136.88      208.92     24.78 o 
  -6   6  10       16.79       22.78     20.93 o 
  -5   6  10     1184.03     1128.23     57.29 o 
  -4   6  10     1270.41     1263.62     65.21 o 
  -3   6  10       66.08       99.93     30.80 o 
  -2   6  10       53.61       45.52     24.69 o 
  -1   6  10      385.71      401.66     32.21 o 
   0   6  10       37.87       62.98     22.73 o 
   1   6  10      188.85      217.51     43.61 o 
   2   6  10        0.93       55.00     51.86 o 
   3   6  10       73.65      145.43     51.62 o 
   4   6  10       46.53       93.73     62.67 o 
   5   6  10       85.33       21.33     66.87 o 
 -13   7  10       44.60       79.54    127.04 o 
 -12   7  10      169.38      175.77     66.38 o 
 -11   7  10        2.67       11.98     28.59 o 
 -10   7  10       74.65      113.78     53.88 o 
  -9   7  10       69.48       25.85     30.68 o 
  -8   7  10        0.40       18.36     17.81 o 
  -7   7  10      480.12      472.58     34.60 o 
  -6   7  10      187.89      301.35     36.84 o 
  -5   7  10        1.21        3.03     16.02 o 
  -4   7  10     1696.82     1744.11     79.03 o 
  -3   7  10      573.91      617.81     47.61 o 
  -2   7  10     2152.33     2019.69     93.28 o 
  -1   7  10      458.02      331.75     47.37 o 
   0   7  10      421.14      402.52     40.66 o 
   1   7  10      165.86      203.78     49.60 o 
   2   7  10       19.27       91.62     34.37 o 
   3   7  10       61.85      -24.35     39.67 o 
   4   7  10       55.81       54.42     54.23 o 
   5   7  10       10.32       69.36    123.65 o 
 -13   8  10       37.21      -14.33     88.21 o 
 -12   8  10      124.31      290.61     80.38 o 
 -11   8  10        0.26      -36.46     36.46 o 
 -10   8  10        6.96        9.26     24.40 o 
  -9   8  10     1128.62     1122.23     69.94 o 
  -8   8  10      228.27      313.61     36.13 o 
  -7   8  10      133.54      109.75     52.52 o 
  -6   8  10       11.46       32.68     29.88 o 
  -5   8  10        2.50       -3.73     21.41 o 
  -4   8  10      164.82      165.00     31.75 o 
  -3   8  10      664.22      679.66     51.40 o 
  -2   8  10      233.30      241.18     23.60 o 
  -1   8  10       16.16       48.89     20.12 o 
   0   8  10      209.86      281.63     37.85 o 
   1   8  10      114.15      201.50     40.74 o 
   2   8  10       85.73      135.78     38.23 o 
   3   8  10      207.01      247.23     61.23 o 
   4   8  10       37.30       82.96     86.52 o 
   5   8  10       39.56       18.25     68.50 o 
 -12   9  10       10.30      109.17     64.17 o 
 -11   9  10        1.92      195.94     65.83 o 
 -10   9  10      100.58      111.57     40.61 o 
  -9   9  10       43.60       37.79     25.85 o 
  -8   9  10        1.87       17.32     20.47 o 
  -7   9  10      445.47      389.71     35.39 o 
  -6   9  10       39.49      130.71     46.79 o 
  -5   9  10        0.91       -2.39     19.51 o 
  -4   9  10      250.50      348.93     57.36 o 
  -3   9  10      457.37      491.09     46.41 o 
  -2   9  10        3.51       12.22     14.83 o 
  -1   9  10       30.49       36.35     21.14 o 
   0   9  10      231.52      232.86     53.59 o 
   1   9  10      928.15      952.86     67.02 o 
   2   9  10       67.59       68.04     34.62 o 
   3   9  10       72.46       37.15     37.50 o 
   4   9  10       36.04       96.42     53.20 o 
   5   9  10        0.63      -51.18     59.33 o 
 -12  10  10       25.45      -23.07     46.00 o 
 -11  10  10      101.95      213.13     64.86 o 
 -10  10  10      160.16      172.80     42.09 o 
  -9  10  10       33.08       81.10     29.72 o 
  -8  10  10       41.13       34.02     22.82 o 
  -7  10  10       33.18       43.86     21.88 o 
  -6  10  10      117.67       35.37     28.05 o 
  -5  10  10      121.81       56.60     26.08 o 
  -4  10  10       91.07       10.69     29.79 o 
  -3  10  10       36.32       15.63     34.06 o 
  -2  10  10      395.58      456.20     45.91 o 
  -1  10  10      131.40      107.28     23.64 o 
   0  10  10      208.20      205.86     38.16 o 
   1  10  10        0.35      -13.71     24.54 o 
   2  10  10      247.97      221.65     40.53 o 
   3  10  10        4.93      -53.26     53.26 o 
   4  10  10        2.25       -0.14     39.01 o 
   5  10  10        1.29       74.57     65.93 o 
 -12  11  10        6.72        2.51     44.75 o 
 -11  11  10        2.34      -14.50     36.84 o 
 -10  11  10        8.02      -13.89     35.29 o 
  -9  11  10       99.19       80.13     32.63 o 
  -8  11  10      161.84      190.66     70.71 o 
  -7  11  10        7.31        0.23     18.12 o 
  -6  11  10       34.48       29.66     18.82 o 
  -5  11  10      806.73      765.43     62.51 o 
  -4  11  10      639.77      813.59     69.45 o 
  -3  11  10       29.90       89.27     35.79 o 
  -2  11  10       38.56       56.34     21.72 o 
  -1  11  10      549.17      555.70     44.26 o 
   0  11  10        5.25        5.52     21.59 o 
   1  11  10       11.47       12.69     32.20 o 
   2  11  10       22.41      189.59     66.20 o 
   3  11  10        5.14       13.20     41.32 o 
   4  11  10        0.58       37.58     49.78 o 
 -12  12  10        1.58      105.41     86.16 o 
 -11  12  10        2.46       67.79     42.07 o 
 -10  12  10       58.28       42.26     35.92 o 
  -9  12  10        0.82       16.67     26.37 o 
  -8  12  10      591.37      614.74     50.10 o 
  -7  12  10      573.50      701.01     86.20 o 
  -6  12  10       65.54       56.19     23.09 o 
  -5  12  10      102.82       92.35     32.67 o 
  -4  12  10        8.86       38.17     18.89 o 
  -3  12  10        3.56        6.99     18.54 o 
  -2  12  10        0.67      -21.15     21.15 o 
  -1  12  10        3.85       56.71     22.85 o 
   0  12  10        0.02        8.83     28.40 o 
   1  12  10       21.16       56.03     27.79 o 
   2  12  10      101.55      174.76     49.31 o 
   3  12  10        0.02      135.10     61.95 o 
   4  12  10        0.16       18.22     45.02 o 
 -12  13  10        0.19       92.99     67.41 o 
 -11  13  10       15.44       67.90     63.51 o 
 -10  13  10       16.45       10.25     31.68 o 
  -9  13  10      181.54      175.01     44.40 o 
  -8  13  10       33.23       35.43     26.87 o 
  -7  13  10        1.10        3.38     18.99 o 
  -6  13  10      948.79      950.28     71.90 o 
  -5  13  10       83.27       63.63     22.37 o 
  -4  13  10       50.30      102.89     25.49 o 
  -3  13  10      442.89      496.97     42.78 o 
  -2  13  10       52.89      152.19     63.43 o 
  -1  13  10        0.15       21.63     23.34 o 
   0  13  10      738.56      676.59     59.89 o 
   1  13  10      259.07      256.03     49.19 o 
   2  13  10       14.42       59.57     44.47 o 
   3  13  10       60.89      121.87     72.69 o 
   4  13  10       51.60      -27.57     55.26 o 
 -11  14  10       56.14        2.29     47.60 o 
 -10  14  10       20.06       31.89     37.30 o 
  -9  14  10       10.59      -13.44     30.40 o 
  -8  14  10      231.11      262.90     43.87 o 
  -7  14  10      183.07      216.75     36.87 o 
  -6  14  10       94.09       57.30     31.64 o 
  -5  14  10      247.65      284.39     36.66 o 
  -4  14  10      247.89      320.88     60.09 o 
  -3  14  10       27.71        8.79     22.48 o 
  -2  14  10      149.30      154.02     35.12 o 
  -1  14  10      358.23      412.89     56.48 o 
   0  14  10        2.58       64.99     39.60 o 
   1  14  10       75.48       -1.41     26.97 o 
   2  14  10       37.45       37.35     43.02 o 
   3  14  10       11.50      123.05     72.63 o 
   4  14  10       18.27      109.79    103.36 o 
 -11  15  10       28.54       71.31     65.37 o 
 -10  15  10       31.75       61.66     61.01 o 
  -9  15  10      100.96       80.10     40.57 o 
  -8  15  10      126.52       81.01     32.74 o 
  -7  15  10      139.73      281.92     43.99 o 
  -6  15  10       30.38       17.53     26.30 o 
  -5  15  10       33.39       20.58     25.08 o 
  -4  15  10      265.72      284.14     37.29 o 
  -3  15  10      639.25      457.73     46.47 o 
  -2  15  10      220.41      335.87     59.68 o 
  -1  15  10      120.54      114.95     31.71 o 
   0  15  10       67.97       22.26     33.41 o 
   1  15  10       14.09      -37.37     37.37 o 
   2  15  10       19.61       25.05     43.45 o 
   3  15  10       24.42        8.17     60.69 o 
   4  15  10        7.40      -72.69     89.08 o 
 -11  16  10        0.66      -14.61     88.43 o 
 -10  16  10       23.08        9.26     81.34 o 
  -9  16  10       13.02       33.58     39.21 o 
  -8  16  10       12.67      133.80     62.54 o 
  -7  16  10       44.29       20.21     25.01 o 
  -6  16  10        0.06       12.14     25.20 o 
  -5  16  10      102.20      291.44     57.34 o 
  -4  16  10      355.50      344.98     42.02 o 
  -3  16  10       37.76       87.24     47.06 o 
  -2  16  10      244.59      219.49     35.09 o 
  -1  16  10       56.82       32.10     27.82 o 
   0  16  10        3.29        3.84     31.28 o 
   1  16  10       35.72       37.59     38.82 o 
   2  16  10       20.55       61.39     49.80 o 
   3  16  10        2.88       98.47     75.48 o 
 -11  17  10        2.84      -46.29     64.69 o 
 -10  17  10        0.39       47.54     83.38 o 
  -9  17  10       10.70       22.02     53.17 o 
  -8  17  10        4.92       17.69     33.03 o 
  -7  17  10        0.01      -23.41     25.02 o 
  -6  17  10       32.72       49.73     29.88 o 
  -5  17  10      138.21      163.67     39.47 o 
  -4  17  10        1.20        1.69     22.76 o 
  -3  17  10        0.28       82.37     56.31 o 
  -2  17  10        0.46       15.64     53.47 o 
  -1  17  10       37.63       58.16     36.36 o 
   0  17  10       31.91      -27.42     38.48 o 
   1  17  10        0.65       -5.56     38.73 o 
   2  17  10        0.00       98.53     65.27 o 
   3  17  10        0.03      137.61     91.60 o 
 -10  18  10       73.22      -65.93     65.93 o 
  -9  18  10        0.29       81.93     58.24 o 
  -8  18  10       10.01       29.42     40.78 o 
  -7  18  10       68.14      104.51     43.48 o 
  -6  18  10       42.02       59.36     34.39 o 
  -5  18  10       17.72       79.82     42.30 o 
  -4  18  10       17.51       49.87     28.85 o 
  -3  18  10       11.56        8.85     26.75 o 
  -2  18  10       24.74       34.95     36.36 o 
  -1  18  10       36.42       26.03     34.53 o 
   0  18  10       15.61        8.71     34.64 o 
   1  18  10        0.01      -38.83     46.85 o 
   2  18  10       42.79      -11.94     61.28 o 
   3  18  10        0.03       -1.48    101.82 o 
 -10  19  10        3.38      226.40     92.91 o 
  -9  19  10        4.16       87.34     68.48 o 
  -8  19  10       18.29       69.94     79.57 o 
  -7  19  10        5.09       10.73     33.92 o 
  -6  19  10       10.29       22.48     32.56 o 
  -5  19  10       26.67        6.74     24.71 o 
  -4  19  10      227.45      159.18     35.27 o 
  -3  19  10       52.61      136.26     43.90 o 
  -2  19  10        6.65       29.28     34.94 o 
  -1  19  10       32.05       67.81     42.05 o 
   0  19  10        8.58       -7.40     46.16 o 
   1  19  10        1.09      -15.92     83.37 o 
   2  19  10       12.70      -74.01     79.82 o 
  -9  20  10        0.26      136.44     84.05 o 
  -8  20  10       56.62       30.74     50.83 o 
  -7  20  10       37.85       78.93     50.93 o 
  -6  20  10       28.34       45.91     38.91 o 
  -5  20  10      126.05      184.50     50.92 o 
  -4  20  10       73.66      110.53     44.29 o 
  -3  20  10        6.53        8.08     37.83 o 
  -2  20  10        4.88       35.45     41.96 o 
  -1  20  10       47.94        7.11     64.57 o 
   0  20  10        4.25       33.02     56.11 o 
   1  20  10        1.40      -10.98     71.69 o 
   2  20  10       15.26      229.13     97.70 o 
  -9  21  10       53.10      103.26     75.52 o 
  -8  21  10        3.03       22.65     47.80 o 
  -7  21  10       16.66       63.15     54.71 o 
  -6  21  10      154.01      117.83     58.77 o 
  -5  21  10        0.22       62.10     53.19 o 
  -4  21  10        8.17       25.68     40.51 o 
  -3  21  10       73.99      205.54    164.24 o 
  -2  21  10       18.71      103.83     61.29 o 
  -1  21  10        5.16        0.09     62.47 o 
   0  21  10       66.11       59.19     85.57 o 
   1  21  10       55.58      255.46    103.52 o 
  -8  22  10       74.56       78.34     73.31 o 
  -7  22  10       50.03       56.76     70.99 o 
  -6  22  10       14.26      -67.62     67.62 o 
  -5  22  10       63.37       62.42     78.33 o 
  -4  22  10        6.89        8.14     46.41 o 
  -3  22  10        0.84      184.97    119.78 o 
  -2  22  10        4.01       22.56     51.62 o 
  -1  22  10        1.28       -0.96     40.70 o 
   0  22  10       12.35       67.56     74.29 o 
   1  22  10        1.58       89.78     73.52 o 
  -8  23  10       42.14       34.61     81.09 o 
  -7  23  10       89.55      122.71    168.13 o 
  -6  23  10        2.47       96.91     79.70 o 
  -5  23  10        5.26      126.94     75.30 o 
  -4  23  10       42.25       -1.59     50.29 o 
  -3  23  10        0.59       -2.12     39.89 o 
  -2  23  10        7.53        0.45     46.75 o 
  -1  23  10        0.08       85.33     60.49 o 
   0  23  10        1.53      103.57     79.64 o 
  -7  24  10        5.63       36.45     73.27 o 
  -6  24  10       21.33       45.70     60.56 o 
  -5  24  10       15.44      -49.79     61.60 o 
  -4  24  10        4.93      -12.51     50.99 o 
  -3  24  10        0.69       49.55     78.68 o 
  -2  24  10        0.12      -65.07     76.66 o 
  -1  24  10        3.53       38.70     71.89 o 
  -5  25  10        5.51      166.61     99.91 o 
  -4  25  10        9.91      -47.21     72.69 o 
  -3  25  10        0.23      -68.71     78.07 o 
  -2  25  10        0.80      -70.58     70.58 o 
 -13   1  11        0.18      -68.30     89.52 o 
 -12   1  11        8.55      -62.60     62.60 o 
 -11   1  11       67.10      144.61     75.43 o 
 -10   1  11        7.74       29.63     25.83 o 
  -9   1  11      582.74      442.64     64.91 o 
  -8   1  11      278.46      339.74     52.21 o 
  -7   1  11       86.73       65.72     35.80 o 
  -6   1  11      123.38      109.54     37.14 o 
  -5   1  11     1189.73     1084.17     77.09 o 
  -4   1  11       35.08       52.33     36.35 o 
  -3   1  11      248.38      228.54     44.65 o 
  -2   1  11      107.41      174.32     40.65 o 
  -1   1  11      240.19      290.15     53.59 o 
   0   1  11      119.25       94.63     44.45 o 
   1   1  11       14.52        1.47     20.92 o 
   2   1  11        9.61       36.11     32.77 o 
   3   1  11       26.69       40.14     36.73 o 
   4   1  11        6.41       52.80     68.89 o 
   5   1  11       25.00      170.17    128.22 o 
 -13   2  11       88.75      112.66     79.92 o 
 -12   2  11      155.42      136.61    136.51 o 
 -11   2  11      266.96      259.45     51.59 o 
 -10   2  11        0.42       86.24     38.20 o 
  -9   2  11      424.50      404.46     49.50 o 
  -8   2  11       41.58        7.54     16.91 o 
  -7   2  11        5.93       22.06     27.14 o 
  -6   2  11      179.24      209.36     51.91 o 
  -5   2  11      219.89      254.43     39.34 o 
  -4   2  11      276.56      294.93     44.51 o 
  -3   2  11        1.38       -2.33     28.19 o 
  -2   2  11      195.27      302.00     63.44 o 
  -1   2  11      286.49      277.88     25.48 o 
   0   2  11        2.39      -15.53     19.12 o 
   1   2  11      166.34      118.38     32.94 o 
   2   2  11       93.45      110.30     34.84 o 
   3   2  11      125.44       93.62     40.83 o 
   4   2  11       76.05      170.95     95.48 o 
   5   2  11       11.28      234.06    123.55 o 
 -13   3  11       15.63      -53.53     98.77 o 
 -12   3  11        0.78       41.40     58.10 o 
 -11   3  11       38.24       37.25     33.90 o 
 -10   3  11      227.86      253.94     56.51 o 
  -9   3  11      210.88      379.41     47.33 o 
  -8   3  11      447.92      549.94     43.72 o 
  -7   3  11      327.84      338.49     50.89 o 
  -6   3  11      101.79      195.67     60.51 o 
  -5   3  11      443.69      546.61     82.49 o 
  -4   3  11      677.96      657.54     57.73 o 
  -3   3  11      973.30      844.20     71.26 o 
  -2   3  11      307.05      294.21     36.66 o 
  -1   3  11      514.54      406.32     31.54 o 
   0   3  11      258.86      277.99     34.79 o 
   1   3  11       49.52       65.81     33.75 o 
   2   3  11       14.35      -25.60     28.41 o 
   3   3  11       22.46       24.96     32.96 o 
   4   3  11        2.22       76.45     77.24 o 
   5   3  11        6.73     -122.90    143.25 o 
 -13   4  11        8.85       27.90     51.54 o 
 -12   4  11      258.97      333.53     72.15 o 
 -11   4  11        5.68       32.93     33.60 o 
 -10   4  11      420.99      436.36    106.70 o 
  -9   4  11      603.76      607.32     78.30 o 
  -8   4  11       72.29       86.94     26.62 o 
  -7   4  11       99.70      133.40     25.21 o 
  -6   4  11       37.42       37.56     28.85 o 
  -5   4  11      651.20      592.33     59.61 o 
  -4   4  11        8.42      -28.76     29.81 o 
  -3   4  11       17.43        5.84     35.04 o 
  -2   4  11      109.55      173.62     27.37 o 
  -1   4  11      182.81      203.92     34.74 o 
   0   4  11      110.55       52.02     23.88 o 
   1   4  11      383.16      389.61     56.34 o 
   2   4  11      243.41      250.86     57.94 o 
   3   4  11        1.89      -33.42     47.01 o 
   4   4  11       32.97      -38.36     49.63 o 
 -13   5  11       37.56       33.56     52.57 o 
 -12   5  11        4.10       59.21     56.50 o 
 -11   5  11       10.08       56.95     43.86 o 
 -10   5  11       24.65      114.19     61.33 o 
  -9   5  11      191.15      231.71     41.39 o 
  -8   5  11      922.27     1013.73     63.50 o 
  -7   5  11      598.47      681.84     70.65 o 
  -6   5  11        0.61        4.12     14.89 o 
  -5   5  11       10.95       31.00     27.51 o 
  -4   5  11      307.70      243.51     44.65 o 
  -3   5  11        4.54       41.95     18.66 o 
  -2   5  11       23.23       -4.26     16.63 o 
  -1   5  11      442.77      399.71     62.97 o 
   0   5  11       14.05        0.08     19.58 o 
   1   5  11        3.68        8.38     24.62 o 
   2   5  11       14.64      -25.21     34.22 o 
   3   5  11      145.83      126.95     56.84 o 
   4   5  11       25.84       55.69     66.54 o 
 -13   6  11       33.41        8.82     91.61 o 
 -12   6  11        0.09      -44.29     49.46 o 
 -11   6  11       64.51        4.31     39.35 o 
 -10   6  11       71.80       41.91     32.04 o 
  -9   6  11        4.09       17.79     26.15 o 
  -8   6  11      125.88      118.27     32.79 o 
  -7   6  11        0.07        4.24     18.64 o 
  -6   6  11      144.41      178.31     51.91 o 
  -5   6  11       48.89       70.46     20.48 o 
  -4   6  11        5.40       46.92     31.83 o 
  -3   6  11      154.18      197.86     45.13 o 
  -2   6  11       80.18      176.50     37.09 o 
  -1   6  11       80.01       68.88     30.47 o 
   0   6  11       90.03       30.15     23.32 o 
   1   6  11        0.62       41.60     27.25 o 
   2   6  11        0.70       41.19     38.55 o 
   3   6  11        0.20       65.23     60.53 o 
   4   6  11        9.44      -20.22     48.71 o 
 -13   7  11        0.98       58.22     71.46 o 
 -12   7  11       38.97       52.22     49.58 o 
 -11   7  11       83.30       68.78     43.86 o 
 -10   7  11      116.71      181.80     46.87 o 
  -9   7  11      133.03      113.19     44.19 o 
  -8   7  11       38.15       53.80     34.81 o 
  -7   7  11      114.07      163.75     34.21 o 
  -6   7  11      247.52      367.08     38.52 o 
  -5   7  11      181.61      177.77     31.08 o 
  -4   7  11       80.49       86.27     28.39 o 
  -3   7  11       15.68       12.47     22.80 o 
  -2   7  11      168.73      255.49     58.22 o 
  -1   7  11        1.89        3.55     23.23 o 
   0   7  11        0.93        6.82     19.69 o 
   1   7  11        5.99       28.50     27.03 o 
   2   7  11        8.47      110.47     39.33 o 
   3   7  11        8.27       34.36     65.68 o 
   4   7  11        0.63       55.50     76.19 o 
 -13   8  11        4.59      101.65    145.14 o 
 -12   8  11       13.12       35.42     44.13 o 
 -11   8  11        4.09       70.07     49.45 o 
 -10   8  11       21.85       28.40     32.26 o 
  -9   8  11        8.39       47.78     32.12 o 
  -8   8  11      172.84      237.15     56.14 o 
  -7   8  11       19.58        5.96     22.20 o 
  -6   8  11        6.61       11.73     29.15 o 
  -5   8  11       10.21       28.87     41.64 o 
  -4   8  11       25.46       24.93     22.25 o 
  -3   8  11        5.25      -13.43     30.10 o 
  -2   8  11      220.85      181.51     36.35 o 
  -1   8  11        2.95       26.41     23.66 o 
   0   8  11      455.95      523.49     48.47 o 
   1   8  11       17.98       40.67     27.53 o 
   2   8  11       26.37       21.76     31.03 o 
   3   8  11       12.03      -42.87     69.54 o 
   4   8  11       11.07      -21.17     88.21 o 
 -12   9  11        2.61       28.17     54.32 o 
 -11   9  11       72.83      120.81     43.06 o 
 -10   9  11       98.30       84.56     37.77 o 
  -9   9  11       16.70      -11.87     29.46 o 
  -8   9  11       72.88       45.87     37.48 o 
  -7   9  11      323.76      376.90     43.70 o 
  -6   9  11      188.80      289.48     42.72 o 
  -5   9  11      336.47      297.63     39.35 o 
  -4   9  11      619.99      465.54     48.25 o 
  -3   9  11      110.84       64.09     27.94 o 
  -2   9  11       59.58       59.67     30.47 o 
  -1   9  11      403.78      562.11     59.99 o 
   0   9  11        1.09       32.63     25.52 o 
   1   9  11        5.50       58.59     46.19 o 
   2   9  11       43.25       72.35     37.72 o 
   3   9  11       12.04      -41.83     51.15 o 
   4   9  11       13.70       91.41     87.42 o 
 -12  10  11       67.18       90.86     63.37 o 
 -11  10  11      109.77       41.21     54.19 o 
 -10  10  11       14.67       36.27     41.08 o 
  -9  10  11      163.27      170.77     55.98 o 
  -8  10  11      172.82      253.02     45.45 o 
  -7  10  11        6.69      -10.17     26.26 o 
  -6  10  11      235.16      275.32     43.39 o 
  -5  10  11       86.04       68.74     29.87 o 
  -4  10  11       40.23       23.48     26.27 o 
  -3  10  11      451.68      453.67     47.21 o 
  -2  10  11      358.04      315.84     87.47 o 
  -1  10  11       17.86       16.55     27.72 o 
   0  10  11       46.74       38.38     27.15 o 
   1  10  11       39.87       64.98     33.16 o 
   2  10  11        1.85       36.94     37.60 o 
   3  10  11       92.55      103.05     60.13 o 
   4  10  11       27.21      -15.59     59.25 o 
 -12  11  11        0.03      -73.73    103.29 o 
 -11  11  11       33.28       86.75     54.26 o 
 -10  11  11      478.16      428.93     73.16 o 
  -9  11  11       18.10      -28.55     32.35 o 
  -8  11  11       35.50       59.47     35.14 o 
  -7  11  11      246.70      387.97     85.10 o 
  -6  11  11      192.00      162.57     59.14 o 
  -5  11  11      288.97      229.02     58.15 o 
  -4  11  11     1003.89      810.69     71.47 o 
  -3  11  11      330.78      299.19     77.24 o 
  -2  11  11       35.73       28.71     29.73 o 
  -1  11  11      204.22      218.88     56.42 o 
   0  11  11      396.08      420.72     47.44 o 
   1  11  11        1.03        8.36     29.52 o 
   2  11  11       32.29       74.37     47.38 o 
   3  11  11        9.34      -24.22     60.48 o 
   4  11  11       46.90      103.98     86.59 o 
 -12  12  11       72.14       49.18     92.36 o 
 -11  12  11        0.86      -16.19     43.91 o 
 -10  12  11       36.22        6.54     35.46 o 
  -9  12  11      304.05      288.00     58.28 o 
  -8  12  11       20.19      -18.94     30.48 o 
  -7  12  11       96.29       90.26     42.65 o 
  -6  12  11       45.41      110.65     36.06 o 
  -5  12  11      161.62      356.84    120.40 o 
  -4  12  11       11.39       31.41     26.12 o 
  -3  12  11       40.69        7.03     23.30 o 
  -2  12  11      152.28      186.63     38.80 o 
  -1  12  11        0.43      -22.58     30.37 o 
   0  12  11       19.64        7.97     24.14 o 
   1  12  11      156.95      221.39     53.98 o 
   2  12  11        0.60      132.02     75.74 o 
   3  12  11       63.51       50.57     63.37 o 
 -12  13  11       27.16      -46.75     80.30 o 
 -11  13  11        4.31      -11.07     44.92 o 
 -10  13  11       18.91      -35.77     50.27 o 
  -9  13  11        9.79       -3.23     29.49 o 
  -8  13  11      282.91      243.33     51.22 o 
  -7  13  11        8.21       31.31     32.98 o 
  -6  13  11        0.28      -15.13     30.06 o 
  -5  13  11       30.10       37.46     32.80 o 
  -4  13  11      153.73      269.18     45.28 o 
  -3  13  11       13.77      -24.17     29.07 o 
  -2  13  11        1.66       37.45     45.46 o 
  -1  13  11       99.61       43.17     33.84 o 
   0  13  11       38.98        2.25     29.14 o 
   1  13  11        4.61       28.05     34.91 o 
   2  13  11       72.07        7.56     47.08 o 
   3  13  11        1.38       -4.99     52.85 o 
 -11  14  11        1.93      178.16     84.85 o 
 -10  14  11      105.54      233.01     81.03 o 
  -9  14  11        3.91      -12.41     35.38 o 
  -8  14  11        1.16       33.34     31.69 o 
  -7  14  11        0.16      -10.57     27.68 o 
  -6  14  11       58.78       55.51     32.46 o 
  -5  14  11       10.96       28.51     29.67 o 
  -4  14  11      130.16      253.00     96.47 o 
  -3  14  11        3.15        2.14     25.57 o 
  -2  14  11        7.97       42.26     33.84 o 
  -1  14  11        3.99        5.69     26.31 o 
   0  14  11       56.47       -8.49     39.54 o 
   1  14  11        3.23       28.31     47.89 o 
   2  14  11        8.66       27.40     53.32 o 
   3  14  11       14.92      119.14     82.44 o 
 -11  15  11       43.19      127.75     60.26 o 
 -10  15  11       17.58      183.10     82.48 o 
  -9  15  11        3.35       18.26     33.38 o 
  -8  15  11        2.16       41.74     35.99 o 
  -7  15  11       70.97       68.66     39.20 o 
  -6  15  11        1.52       67.90     40.35 o 
  -5  15  11      100.52      119.48     41.80 o 
  -4  15  11       25.19       -5.74     26.10 o 
  -3  15  11        6.17      -41.11     41.11 o 
  -2  15  11        5.98       -1.88     24.99 o 
  -1  15  11       33.30       58.64     47.31 o 
   0  15  11       25.45      -22.10     43.79 o 
   1  15  11       12.85       -4.82     49.77 o 
   2  15  11        7.73       74.03    108.79 o 
   3  15  11        0.01       82.07     74.30 o 
 -11  16  11        6.04      230.22    184.72 o 
 -10  16  11       14.52       86.51     82.87 o 
  -9  16  11       19.06       67.15     45.68 o 
  -8  16  11       77.98      124.71     73.39 o 
  -7  16  11        8.23       40.00     37.03 o 
  -6  16  11      243.52      298.10     61.87 o 
  -5  16  11        0.51       10.04     27.98 o 
  -4  16  11       12.67        6.56     25.70 o 
  -3  16  11       21.82       50.61     33.24 o 
  -2  16  11        4.08       -0.72     45.16 o 
  -1  16  11       28.39       92.42     55.83 o 
   0  16  11       93.57      133.05     77.75 o 
   1  16  11       42.63      -25.63     55.20 o 
   2  16  11        0.06      149.25     88.78 o 
 -10  17  11       32.19       88.23     70.21 o 
  -9  17  11        2.58       80.28     83.79 o 
  -8  17  11      249.86      467.07     91.96 o 
  -7  17  11       58.33       60.24     40.25 o 
  -6  17  11      183.97      140.01     44.36 o 
  -5  17  11      228.07      149.67     46.79 o 
  -4  17  11      167.21      181.64     57.97 o 
  -3  17  11       14.42       16.91     42.71 o 
  -2  17  11       78.44       22.53     56.40 o 
  -1  17  11      102.02       74.87     78.07 o 
   0  17  11        0.66       35.19     44.39 o 
   1  17  11        1.66        1.25     70.97 o 
   2  17  11       11.29       77.81     86.58 o 
 -10  18  11        8.90       73.62     97.74 o 
  -9  18  11       17.07       79.19     69.96 o 
  -8  18  11      123.39       88.27     53.08 o 
  -7  18  11        3.83       22.40     39.71 o 
  -6  18  11       76.21        7.07     33.18 o 
  -5  18  11      251.68      220.94     79.55 o 
  -4  18  11       10.42       25.22     31.54 o 
  -3  18  11      149.52      269.28    106.76 o 
  -2  18  11        1.94       66.84     51.42 o 
  -1  18  11       36.45       -8.17     40.92 o 
   0  18  11       22.71       51.93     58.02 o 
   1  18  11        0.23      272.96    142.34 o 
   2  18  11        5.27       44.75     74.65 o 
 -10  19  11       96.64       85.33     69.53 o 
  -9  19  11        0.02      137.50     91.94 o 
  -8  19  11        1.28       74.67     62.98 o 
  -7  19  11       78.03       55.72     41.49 o 
  -6  19  11       11.85       45.76     34.44 o 
  -5  19  11       27.04       53.87     37.44 o 
  -4  19  11      332.10      366.05     81.28 o 
  -3  19  11        1.67       57.19     47.72 o 
  -2  19  11       38.48      134.13     73.13 o 
  -1  19  11        0.59      119.36     67.54 o 
   0  19  11        4.24      -34.62     89.20 o 
   1  19  11        1.01       52.47     71.00 o 
  -9  20  11       11.36      -29.44     81.58 o 
  -8  20  11        8.55       28.76     55.95 o 
  -7  20  11        8.56        3.43     39.76 o 
  -6  20  11       51.99       70.28     50.38 o 
  -5  20  11        0.11       46.49     48.68 o 
  -4  20  11       32.66       28.29     42.22 o 
  -3  20  11        3.31        9.13     40.08 o 
  -2  20  11       15.79      121.68     63.15 o 
  -1  20  11        1.63       57.77     64.01 o 
   0  20  11       24.50       66.13     74.71 o 
   1  20  11        1.45       26.05     67.22 o 
  -9  21  11        3.36      -60.94     83.15 o 
  -8  21  11        4.13      -19.35     63.73 o 
  -7  21  11        2.38       16.76     55.29 o 
  -6  21  11        2.76       66.41     66.65 o 
  -5  21  11        3.66       94.49     73.35 o 
  -4  21  11       23.48       80.77     60.04 o 
  -3  21  11        7.16       24.79     48.54 o 
  -2  21  11        4.43      125.71     68.62 o 
  -1  21  11        0.74       25.22     48.57 o 
   0  21  11        2.99       94.66     86.09 o 
  -8  22  11        5.12       -5.58     67.38 o 
  -7  22  11        2.71      150.83     96.52 o 
  -6  22  11       11.13       88.97    142.52 o 
  -5  22  11       47.67      -59.56     82.08 o 
  -4  22  11        2.00       79.27     54.69 o 
  -3  22  11       10.95       54.67     52.82 o 
  -2  22  11       25.85       74.79     63.19 o 
  -1  22  11       30.60       68.52    139.30 o 
  -7  23  11       19.86      124.67    101.78 o 
  -6  23  11        6.56       16.95     50.39 o 
  -5  23  11       17.45       47.19     53.45 o 
  -4  23  11       52.59       62.82     75.86 o 
  -3  23  11       12.49      -14.66     50.26 o 
  -2  23  11        0.02       24.27     62.62 o 
  -1  23  11       21.42       78.65     79.87 o 
  -6  24  11       29.90      -27.17     59.11 o 
  -5  24  11        1.63      136.76     68.69 o 
  -4  24  11       14.32       -1.90     52.13 o 
  -3  24  11       28.05      110.51     83.88 o 
 -13   0  12       39.96        1.51     93.49 o 
 -12   0  12      158.71      181.70    119.88 o 
 -11   0  12        9.87        1.49     41.73 o 
 -10   0  12      187.11      343.89     86.81 o 
  -9   0  12        1.29       39.73     50.00 o 
  -8   0  12      199.36      459.63     81.80 o 
  -7   0  12     2018.91     2132.01    182.95 o 
  -6   0  12       33.76      162.54     78.03 o 
  -5   0  12      196.95      232.76     68.76 o 
  -4   0  12      422.23      355.24     71.15 o 
  -3   0  12      927.85      984.19    118.66 o 
  -2   0  12       75.53      -53.41     53.41 o 
  -1   0  12      359.44      355.36    122.14 o 
   0   0  12      405.72      439.23     97.24 o 
   1   0  12      114.30      256.96    140.89 o 
   2   0  12       37.93      103.32     58.72 o 
   3   0  12       69.56       99.65     83.62 o 
   4   0  12        1.66      252.58    199.05 o 
 -13   1  12       34.07       54.96     95.00 o 
 -12   1  12       18.61       74.34     55.25 o 
 -11   1  12       53.80       35.83     37.85 o 
 -10   1  12        0.01       11.42     32.67 o 
  -9   1  12      971.28     1113.04     95.19 o 
  -8   1  12      799.83     1012.36    149.46 o 
  -7   1  12        5.29      -33.18     33.18 o 
  -6   1  12      437.38      453.37     60.02 o 
  -5   1  12      623.94      596.45     72.61 o 
  -4   1  12        3.76       46.20     32.35 o 
  -3   1  12        0.63      -37.23     38.72 o 
  -2   1  12       53.62        9.96     30.80 o 
  -1   1  12       13.03       10.66     32.23 o 
   0   1  12        5.20       80.46     48.04 o 
   1   1  12      135.58      126.66     36.49 o 
   2   1  12       30.94       -5.44     46.95 o 
   3   1  12        0.00      -22.43     49.97 o 
   4   1  12        4.91       32.83    169.26 o 
 -13   2  12       22.35       -2.10     92.36 o 
 -12   2  12       15.40      -61.22     63.28 o 
 -11   2  12        0.63        8.87     36.73 o 
 -10   2  12       74.25      111.13     44.72 o 
  -9   2  12      247.82      299.58     73.64 o 
  -8   2  12       65.39      193.61     53.06 o 
  -7   2  12        3.04      -16.08     29.70 o 
  -6   2  12       26.48       13.25     29.66 o 
  -5   2  12      871.85      889.11     84.69 o 
  -4   2  12       26.50       39.58     34.66 o 
  -3   2  12      566.52      502.09     60.16 o 
  -2   2  12       69.56      118.28     44.93 o 
  -1   2  12       43.72       12.07     39.80 o 
   0   2  12       19.11       -8.56     27.30 o 
   1   2  12        0.04       41.16     29.62 o 
   2   2  12        1.36       13.60     38.49 o 
   3   2  12        5.44      -66.30     74.03 o 
   4   2  12       14.63       55.22     81.49 o 
 -13   3  12       70.39       56.55     99.52 o 
 -12   3  12        5.43      -12.62     46.63 o 
 -11   3  12      256.04      290.35     94.66 o 
 -10   3  12        0.84        0.96     31.88 o 
  -9   3  12       99.88       85.47     40.37 o 
  -8   3  12       25.79       21.71     30.41 o 
  -7   3  12       28.57      167.46     60.18 o 
  -6   3  12      183.78      377.20     54.41 o 
  -5   3  12        5.39       32.72     33.74 o 
  -4   3  12       14.42       10.41     27.83 o 
  -3   3  12      411.32      419.02     57.59 o 
  -2   3  12       93.91       48.84     33.57 o 
  -1   3  12       71.67      191.70     56.85 o 
   0   3  12       28.20       38.76     32.11 o 
   1   3  12      245.45      319.17     67.44 o 
   2   3  12        0.81      -26.41     38.42 o 
   3   3  12       10.70      209.11     80.80 o 
   4   3  12       14.71       93.82    101.23 o 
 -13   4  12        1.58       19.67     70.31 o 
 -12   4  12        6.33       50.12     58.01 o 
 -11   4  12        2.04      -41.72     41.72 o 
 -10   4  12        0.51      -14.58     34.82 o 
  -9   4  12       20.79       28.68     35.94 o 
  -8   4  12      106.08       81.76     40.89 o 
  -7   4  12        1.37       -2.49     28.60 o 
  -6   4  12        1.08       21.35     32.58 o 
  -5   4  12       12.85       -2.85     27.70 o 
  -4   4  12      158.35      126.79     39.86 o 
  -3   4  12        1.66       43.11     33.79 o 
  -2   4  12      141.24      120.41     41.05 o 
  -1   4  12      390.20      428.62     64.80 o 
   0   4  12       49.08       63.48     35.57 o 
   1   4  12       20.89       85.95     44.18 o 
   2   4  12       19.61      -39.54     45.93 o 
   3   4  12        6.77      137.18     77.77 o 
   4   4  12        0.02      -21.11    131.94 o 
 -13   5  12       77.02      -26.10     63.67 o 
 -12   5  12       26.76      124.17     63.00 o 
 -11   5  12      133.94       65.77     59.53 o 
 -10   5  12       39.48      180.90     78.45 o 
  -9   5  12        9.63       27.26     35.02 o 
  -8   5  12      408.42      435.75     64.44 o 
  -7   5  12        9.00       13.91     28.76 o 
  -6   5  12       15.13       28.36     32.80 o 
  -5   5  12      208.27      325.93     51.21 o 
  -4   5  12      388.44      450.77     58.71 o 
  -3   5  12      175.27      251.63     45.64 o 
  -2   5  12      113.36      133.21     50.67 o 
  -1   5  12      119.94      108.25     32.86 o 
   0   5  12      167.61      243.00     62.60 o 
   1   5  12        4.86       54.27     40.19 o 
   2   5  12       30.79      164.35     63.01 o 
   3   5  12       35.70      -50.71     56.39 o 
   4   5  12       11.37     -113.09    137.97 o 
 -13   6  12       45.98       64.19     73.66 o 
 -12   6  12        5.46      111.02     66.62 o 
 -11   6  12        2.18       40.44     38.82 o 
 -10   6  12       31.41       19.36     34.87 o 
  -9   6  12      189.09      246.97     70.63 o 
  -8   6  12       54.09       48.81     49.95 o 
  -7   6  12        0.57        1.95     29.22 o 
  -6   6  12       34.32       62.39     34.45 o 
  -5   6  12      580.64      650.17     66.93 o 
  -4   6  12      247.39      459.32     64.46 o 
  -3   6  12     1071.88      996.30     81.44 o 
  -2   6  12        1.61       19.09     24.60 o 
  -1   6  12       40.11       23.07     28.47 o 
   0   6  12      212.01      177.72     61.58 o 
   1   6  12        1.17      109.05     45.12 o 
   2   6  12       12.03       53.37     43.29 o 
   3   6  12       19.11       56.96     71.76 o 
 -13   7  12        0.69      161.41     99.61 o 
 -12   7  12      187.66      274.06    118.98 o 
 -11   7  12       29.18      -48.23     53.39 o 
 -10   7  12       89.71       47.65     39.87 o 
  -9   7  12      205.83      151.06     66.85 o 
  -8   7  12      212.46      237.22     60.62 o 
  -7   7  12      171.91      201.35     84.12 o 
  -6   7  12      286.76      241.77     50.24 o 
  -5   7  12     1077.66     1113.24     90.49 o 
  -4   7  12      129.55       90.55     43.84 o 
  -3   7  12      310.97      428.53     47.12 o 
  -2   7  12      187.09      223.35     38.78 o 
  -1   7  12       46.73       63.67     32.01 o 
   0   7  12      137.43       72.50     36.18 o 
   1   7  12       59.65       75.15     43.08 o 
   2   7  12        3.40        1.80     32.34 o 
   3   7  12        6.27      101.26     84.57 o 
 -12   8  12       62.75       50.13     62.11 o 
 -11   8  12        3.53       34.40     56.03 o 
 -10   8  12      213.07      158.35     50.89 o 
  -9   8  12        6.19      -18.59     33.48 o 
  -8   8  12        0.96      101.20     57.65 o 
  -7   8  12      681.99      799.00     74.34 o 
  -6   8  12       18.16       47.10     37.74 o 
  -5   8  12        0.25       22.93     31.69 o 
  -4   8  12      130.82      191.95     54.03 o 
  -3   8  12       79.30       70.10     27.75 o 
  -2   8  12       14.31       48.41     30.39 o 
  -1   8  12      101.80      116.55     38.39 o 
   0   8  12      153.10      108.00     47.00 o 
   1   8  12       29.43       60.57     56.30 o 
   2   8  12       20.47       94.89     82.13 o 
   3   8  12       60.13        4.33    134.20 o 
 -12   9  12        1.74      -37.80     52.71 o 
 -11   9  12       22.80       78.94     60.95 o 
 -10   9  12       43.45       61.84     37.64 o 
  -9   9  12      644.84      702.21     75.07 o 
  -8   9  12       64.82       99.73     36.20 o 
  -7   9  12       87.38       55.89     39.80 o 
  -6   9  12      151.45      967.24    309.72 o 
  -5   9  12        3.69       26.25     26.90 o 
  -4   9  12       20.30       43.71     27.55 o 
  -3   9  12       71.03       63.46     30.32 o 
  -2   9  12       34.91       67.15     35.36 o 
  -1   9  12        0.63       23.74     28.00 o 
   0   9  12       12.24       40.84     35.55 o 
   1   9  12      161.69      166.95     62.34 o 
   2   9  12       61.13      119.99     71.29 o 
   3   9  12        3.66       10.29     73.32 o 
 -12  10  12        3.71      -50.11     58.38 o 
 -11  10  12        6.70      114.15     63.87 o 
 -10  10  12        4.10       35.36     34.64 o 
  -9  10  12      195.58       93.37     41.06 o 
  -8  10  12      399.50      392.97     56.81 o 
  -7  10  12        2.27      -11.16     23.76 o 
  -6  10  12        3.99       23.41     30.18 o 
  -5  10  12       62.19       54.50     34.40 o 
  -4  10  12      189.95      188.64     56.26 o 
  -3  10  12        2.32      -26.66     26.66 o 
  -2  10  12       19.08       -2.28     25.36 o 
  -1  10  12       16.35       15.26     29.46 o 
   0  10  12       40.82      -10.31     31.27 o 
   1  10  12        1.26       41.93     39.73 o 
   2  10  12        5.54      -29.32     70.35 o 
   3  10  12        0.41      289.77    143.22 o 
 -12  11  12        5.64       53.97     63.41 o 
 -11  11  12       44.96      133.33     70.05 o 
 -10  11  12        0.43       21.44     34.26 o 
  -9  11  12       39.87       -6.55     29.23 o 
  -8  11  12       43.72        3.32     24.39 o 
  -7  11  12      181.24       80.27     35.23 o 
  -6  11  12       46.46       77.67     31.66 o 
  -5  11  12       74.48       34.67     29.63 o 
  -4  11  12        0.01        3.76     23.67 o 
  -3  11  12       17.25       75.62     45.38 o 
  -2  11  12       14.77      -20.39     29.08 o 
  -1  11  12      147.92       43.86     38.31 o 
   0  11  12       18.07       15.04     33.50 o 
   1  11  12       21.66       13.49     45.27 o 
   2  11  12       10.73      199.64     81.39 o 
   3  11  12       13.03       40.44    138.35 o 
 -12  12  12        5.10      -84.07     90.09 o 
 -11  12  12       10.35      -47.42     77.71 o 
 -10  12  12        5.32       20.54     42.97 o 
  -9  12  12        0.43        1.00     29.23 o 
  -8  12  12      238.24      258.86     50.77 o 
  -7  12  12       15.71        7.67     45.07 o 
  -6  12  12       22.07        9.94     26.41 o 
  -5  12  12        5.16       56.73     30.69 o 
  -4  12  12        7.37      -32.19     32.19 o 
  -3  12  12        3.00       36.08     31.15 o 
  -2  12  12       82.74      134.29     44.73 o 
  -1  12  12      143.27      153.57     48.73 o 
   0  12  12       33.64       77.92     49.34 o 
   1  12  12        0.80       42.56     75.84 o 
   2  12  12        0.25       93.64    143.27 o 
   3  12  12       18.82      220.16    158.33 o 
 -11  13  12       13.28      215.73     83.02 o 
 -10  13  12      102.56       27.47     40.54 o 
  -9  13  12       63.91      106.77     46.70 o 
  -8  13  12      421.61      438.39     63.86 o 
  -7  13  12        0.82       97.41     51.06 o 
  -6  13  12       64.55       44.57     33.58 o 
  -5  13  12      233.83      115.05     43.61 o 
  -4  13  12      135.34      189.55     50.40 o 
  -3  13  12       20.95       92.99     43.38 o 
  -2  13  12        0.73       98.93     40.26 o 
  -1  13  12       41.62       52.21     35.98 o 
   0  13  12      125.58       81.78     54.23 o 
   1  13  12        4.08       46.94     62.66 o 
   2  13  12       34.78      -64.36     74.09 o 
 -11  14  12        0.50      256.77    127.95 o 
 -10  14  12       35.58       60.33     55.80 o 
  -9  14  12      155.31      162.89     53.85 o 
  -8  14  12        0.05        8.53     31.15 o 
  -7  14  12       32.34        0.92     30.96 o 
  -6  14  12       58.65        8.52     28.89 o 
  -5  14  12      107.38      132.24     38.09 o 
  -4  14  12      161.45       72.05     35.66 o 
  -3  14  12       89.25       65.05     35.05 o 
  -2  14  12        0.90       26.91     38.05 o 
  -1  14  12       63.31       68.53     48.75 o 
   0  14  12       27.45       55.73     50.69 o 
   1  14  12        0.67      121.83     73.53 o 
   2  14  12        8.86       70.21    251.82 o 
 -11  15  12       13.08       68.34     97.26 o 
 -10  15  12       12.16       28.17     67.06 o 
  -9  15  12       26.49       22.78     37.91 o 
  -8  15  12        6.26        2.73     28.61 o 
  -7  15  12       42.66       41.88     37.31 o 
  -6  15  12       55.86      104.79     42.65 o 
  -5  15  12      401.73      445.50    122.42 o 
  -4  15  12        0.53       20.34     29.92 o 
  -3  15  12       62.24       31.09     35.29 o 
  -2  15  12      186.86      184.75     59.85 o 
  -1  15  12        1.49       88.81     53.63 o 
   0  15  12        2.00      110.86     62.02 o 
   1  15  12        2.83       93.16     68.66 o 
   2  15  12        2.16      113.02    105.69 o 
 -11  16  12        7.51      127.07    117.44 o 
 -10  16  12       47.35      -12.57     74.61 o 
  -9  16  12        2.53       11.70     41.46 o 
  -8  16  12       63.22       19.05     35.66 o 
  -7  16  12      147.04      126.13     48.67 o 
  -6  16  12        2.60       21.71     35.09 o 
  -5  16  12        1.02       37.30     37.09 o 
  -4  16  12      349.91      384.25     59.09 o 
  -3  16  12       11.03       79.95     46.60 o 
  -2  16  12        7.08       -0.72     53.32 o 
  -1  16  12       13.04       62.68     93.85 o 
   0  16  12        0.57       16.91     54.83 o 
   1  16  12        0.35      -22.70     78.53 o 
 -10  17  12        7.12        8.53     75.56 o 
  -9  17  12        0.47        2.98     46.58 o 
  -8  17  12        8.86       44.73     43.95 o 
  -7  17  12        1.50       -6.43     33.02 o 
  -6  17  12       32.68      121.00     64.73 o 
  -5  17  12        8.96       10.75     32.46 o 
  -4  17  12        0.53       14.57     31.75 o 
  -3  17  12       88.23       21.75     46.48 o 
  -2  17  12        0.87      269.54     85.97 o 
  -1  17  12        9.47       60.75     49.98 o 
   0  17  12        0.11      195.54    152.54 o 
   1  17  12        0.59      -11.37     57.93 o 
 -10  18  12        5.70       94.39     93.22 o 
  -9  18  12       45.56      134.24     84.23 o 
  -8  18  12       66.11       79.12     42.77 o 
  -7  18  12        3.66       27.67     37.37 o 
  -6  18  12       62.68      111.97     47.75 o 
  -5  18  12       16.24        7.19     29.10 o 
  -4  18  12       95.87      183.89    107.39 o 
  -3  18  12        1.40      -55.32     55.32 o 
  -2  18  12       15.70       80.27     58.98 o 
  -1  18  12       12.82       81.62     63.34 o 
   0  18  12        4.47       78.29     72.53 o 
   1  18  12        0.02       -2.26     90.48 o 
  -9  19  12        2.63       43.73    109.32 o 
  -8  19  12        0.61       46.55     52.17 o 
  -7  19  12        0.02      117.78     53.40 o 
  -6  19  12        1.43       54.72     48.91 o 
  -5  19  12       26.89        0.84     36.16 o 
  -4  19  12       45.64      -13.77     42.25 o 
  -3  19  12        1.23       68.54     50.58 o 
  -2  19  12       45.26       63.80     52.21 o 
  -1  19  12        7.90      113.39     70.43 o 
   0  19  12        0.09        6.77     59.55 o 
  -9  20  12        2.88      -69.53     88.21 o 
  -8  20  12        2.10     -105.55    118.37 o 
  -7  20  12        1.74       64.31     70.24 o 
  -6  20  12       35.73       36.81     53.86 o 
  -5  20  12        4.98      -30.42     48.83 o 
  -4  20  12       28.36      100.10     60.72 o 
  -3  20  12       38.32      161.84     65.60 o 
  -2  20  12        4.54       35.31     52.64 o 
  -1  20  12       11.37      177.02     98.09 o 
  -8  21  12       43.07      -26.39     70.12 o 
  -7  21  12        7.58      115.67     80.37 o 
  -6  21  12       29.97      118.86     75.33 o 
  -5  21  12       16.78      -54.86     54.86 o 
  -4  21  12       33.04      -11.42     42.45 o 
  -3  21  12        0.75       14.14     49.41 o 
  -2  21  12       10.54      250.77    100.60 o 
  -1  21  12       18.77      127.48    112.34 o 
  -7  22  12       10.86      -25.63    104.05 o 
  -6  22  12       25.55       51.03     72.31 o 
  -5  22  12        1.19      152.47    132.71 o 
  -4  22  12        2.07       10.48     46.90 o 
  -3  22  12       12.77      -12.86     58.89 o 
  -2  22  12        1.28      186.00     92.50 o 
  -5  23  12       22.07      130.11    102.20 o 
  -4  23  12        0.07      -25.67     80.35 o 
 -13   1  13       48.60       56.79     79.34 o 
 -12   1  13        0.62       32.19     50.20 o 
 -11   1  13       10.64       39.26     43.48 o 
 -10   1  13       58.44       76.47     50.60 o 
  -9   1  13       76.83      168.99     54.01 o 
  -8   1  13        4.35      -35.27     43.75 o 
  -7   1  13        5.09       -8.94     30.26 o 
  -6   1  13        0.11       17.29     30.09 o 
  -5   1  13       23.56       28.97     39.74 o 
  -4   1  13       49.86      134.78     74.17 o 
  -3   1  13      434.52      526.63     74.13 o 
  -2   1  13       19.24       33.99     41.67 o 
  -1   1  13       16.06      161.82     88.26 o 
   0   1  13       10.32        9.03     34.18 o 
   1   1  13        4.73       61.62     50.92 o 
   2   1  13        6.75       66.60     67.36 o 
   3   1  13       18.17       50.71     90.25 o 
 -13   2  13       17.35        8.26     66.12 o 
 -12   2  13        1.88       73.95     66.30 o 
 -11   2  13      179.23      114.24     57.75 o 
 -10   2  13        6.51      -31.35     41.62 o 
  -9   2  13       20.11      -27.34     34.66 o 
  -8   2  13       92.66       88.91     41.49 o 
  -7   2  13       95.81      109.29     49.15 o 
  -6   2  13       98.90      141.69     48.18 o 
  -5   2  13       89.32       80.70     53.32 o 
  -4   2  13      691.77      821.19     81.19 o 
  -3   2  13        0.91       36.48     37.44 o 
  -2   2  13       77.60      102.03     54.11 o 
  -1   2  13      356.58      311.84     86.08 o 
   0   2  13       14.41        7.36     48.27 o 
   1   2  13        0.50       31.08     53.32 o 
   2   2  13        3.52      -56.63     56.63 o 
   3   2  13        4.20      258.23    128.93 o 
 -13   3  13        3.25       35.91     74.45 o 
 -12   3  13      114.62      247.14    135.20 o 
 -11   3  13       37.74       29.38     46.45 o 
 -10   3  13      106.49      185.16    100.34 o 
  -9   3  13      397.78      344.31     88.15 o 
  -8   3  13       77.22       87.29     87.67 o 
  -7   3  13      259.55      323.75     68.86 o 
  -6   3  13      285.26      235.49    118.95 o 
  -5   3  13       15.26       66.47     38.09 o 
  -4   3  13      183.03      254.45     59.74 o 
  -3   3  13        0.70       12.33     45.52 o 
  -2   3  13       42.91       68.82     42.65 o 
  -1   3  13       29.42       19.71     36.99 o 
   0   3  13      117.19      208.80     99.78 o 
   1   3  13        0.43       94.66     53.17 o 
   2   3  13       10.00       88.07    106.10 o 
   3   3  13       30.98      172.14    122.12 o 
 -13   4  13       89.22       31.30     66.10 o 
 -12   4  13        0.07      -58.51     58.51 o 
 -11   4  13       42.40       25.55     40.61 o 
 -10   4  13      117.93       45.22     42.71 o 
  -9   4  13      324.38      467.98     72.42 o 
  -8   4  13      257.78      385.76    102.95 o 
  -7   4  13      550.22      572.83     78.83 o 
  -6   4  13      147.59      204.45     53.98 o 
  -5   4  13      324.55      408.35     72.37 o 
  -4   4  13        7.41       49.27     43.87 o 
  -3   4  13        9.75       28.03     52.27 o 
  -2   4  13      126.90      253.06     62.28 o 
  -1   4  13        6.03       26.37     38.46 o 
   0   4  13        1.08       -5.22     38.63 o 
   1   4  13       46.59      128.34     56.53 o 
   2   4  13       26.10      190.47    106.46 o 
   3   4  13       24.25     -122.59    122.59 o 
 -13   5  13        0.11       36.07     75.56 o 
 -12   5  13       17.34      161.06     77.61 o 
 -11   5  13        0.01       51.53     43.22 o 
 -10   5  13       38.97       40.65     41.83 o 
  -9   5  13      179.77      231.61     58.98 o 
  -8   5  13       44.23      -29.08     37.73 o 
  -7   5  13      432.95      451.37     68.40 o 
  -6   5  13      684.80      667.58     73.96 o 
  -5   5  13       42.99      112.25     43.86 o 
  -4   5  13       58.78      632.81    250.98 o 
  -3   5  13        0.34        4.01     55.50 o 
  -2   5  13      173.51      252.88     58.59 o 
  -1   5  13       47.53       84.36     48.63 o 
   0   5  13       42.81       12.59     35.47 o 
   1   5  13       46.31      121.19     71.83 o 
   2   5  13        0.19      -41.51     62.24 o 
   3   5  13        8.72      -49.01    122.90 o 
 -12   6  13       23.03      -61.30     61.30 o 
 -11   6  13       35.67      -19.35     38.86 o 
 -10   6  13        0.06        2.36     35.80 o 
  -9   6  13       31.09      -28.96     44.38 o 
  -8   6  13      274.26      275.31     57.77 o 
  -7   6  13        5.10        3.21     53.98 o 
  -6   6  13        0.32      -36.73     36.73 o 
  -5   6  13      261.82      439.46     65.84 o 
  -4   6  13       23.58       34.68     36.54 o 
  -3   6  13       29.14       58.26     43.77 o 
  -2   6  13       29.64       -4.12     43.86 o 
  -1   6  13        2.70       24.23     56.37 o 
   0   6  13       15.76        3.43     59.86 o 
   1   6  13       21.80       50.14     53.96 o 
   2   6  13       21.79       80.49    108.00 o 
   3   6  13        4.87      168.81    211.86 o 
 -12   7  13       19.85        6.09     59.90 o 
 -11   7  13       19.40       30.75     67.36 o 
 -10   7  13        3.40       29.14     39.61 o 
  -9   7  13       33.57      -24.82     34.85 o 
  -8   7  13        4.11       -8.33     35.85 o 
  -7   7  13       54.15       70.10     43.03 o 
  -6   7  13       17.20       72.85     39.04 o 
  -5   7  13       47.65       48.66     59.20 o 
  -4   7  13        3.35        7.16     38.63 o 
  -3   7  13       68.29      147.96     51.14 o 
  -2   7  13       79.27       81.32     42.96 o 
  -1   7  13       21.72        9.78     41.46 o 
   0   7  13       11.35       79.65     63.55 o 
   1   7  13       17.02       98.25     56.23 o 
   2   7  13        7.40      312.04     98.20 o 
 -12   8  13        4.03       98.13     78.22 o 
 -11   8  13       12.03      120.10     99.75 o 
 -10   8  13      118.01      132.83     86.01 o 
  -9   8  13       67.08       51.90     47.56 o 
  -8   8  13       58.28       62.80     47.93 o 
  -7   8  13       20.74       99.60     44.91 o 
  -6   8  13       12.16       27.28     35.48 o 
  -5   8  13      162.58      249.60     73.24 o 
  -4   8  13       99.24       67.64     44.60 o 
  -3   8  13       28.39      126.48     60.89 o 
  -2   8  13       99.18       82.66     47.74 o 
  -1   8  13       25.09       75.28     54.74 o 
   0   8  13        0.97        2.36     51.80 o 
   1   8  13        0.02       71.17     51.58 o 
   2   8  13       22.29       -5.29     64.93 o 
 -12   9  13       15.00       77.52     93.27 o 
 -11   9  13        1.60       85.81    116.19 o 
 -10   9  13       64.36       69.59     44.37 o 
  -9   9  13      105.33      120.13     50.61 o 
  -8   9  13        2.32        6.35     39.50 o 
  -7   9  13        3.67      -39.14     41.12 o 
  -6   9  13      473.54      449.60     68.65 o 
  -5   9  13        4.68        9.01     31.30 o 
  -4   9  13       31.35       44.86     41.28 o 
  -3   9  13       87.09       74.23     43.19 o 
  -2   9  13       23.10        4.49     32.59 o 
  -1   9  13       86.58       69.75     42.65 o 
   0   9  13        0.98       22.76     48.43 o 
   1   9  13       16.88       25.89     47.51 o 
   2   9  13        4.25       50.93     81.43 o 
 -12  10  13        0.11      185.67    159.84 o 
 -11  10  13       85.53       97.35    101.31 o 
 -10  10  13       17.39       44.24     48.44 o 
  -9  10  13       16.03      120.41     83.41 o 
  -8  10  13       39.79       30.16     39.03 o 
  -7  10  13        8.28        4.71     49.79 o 
  -6  10  13       14.94       76.50     40.16 o 
  -5  10  13      154.30      219.23     60.10 o 
  -4  10  13      185.21      371.91    125.64 o 
  -3  10  13       26.60       48.41     48.69 o 
  -2  10  13      144.99      219.45     67.04 o 
  -1  10  13      153.33      275.71     64.85 o 
   0  10  13       31.71      127.20     56.52 o 
   1  10  13        0.31      202.56    229.96 o 
   2  10  13        1.76      -53.64     97.05 o 
 -12  11  13       86.16      304.82    128.98 o 
 -11  11  13       11.81      150.86     78.39 o 
 -10  11  13        8.22       99.21     52.04 o 
  -9  11  13      100.08       67.88     46.31 o 
  -8  11  13      113.61      155.74     63.99 o 
  -7  11  13       16.29       89.89     49.13 o 
  -6  11  13        4.11       83.67     49.13 o 
  -5  11  13       14.87      -34.00     34.96 o 
  -4  11  13      173.64      225.60     62.14 o 
  -3  11  13       86.43       26.62     37.93 o 
  -2  11  13      214.37      117.10     48.38 o 
  -1  11  13        8.41       20.88     42.32 o 
   0  11  13       94.67      221.65     69.69 o 
   1  11  13        0.10       66.50    251.45 o 
   2  11  13       36.99      125.56    145.89 o 
 -11  12  13        3.41       -7.48     69.32 o 
 -10  12  13       40.24       82.01     50.99 o 
  -9  12  13       26.83       47.34     44.57 o 
  -8  12  13       27.03       90.18     51.33 o 
  -7  12  13       64.96      188.26     66.10 o 
  -6  12  13       77.88      121.04     48.78 o 
  -5  12  13       34.48       69.73     48.43 o 
  -4  12  13      122.41      127.01     47.70 o 
  -3  12  13        2.83       -2.24     32.06 o 
  -2  12  13       51.72       91.99     54.28 o 
  -1  12  13       74.26       34.67     41.66 o 
   0  12  13        0.12        4.73     46.01 o 
   1  12  13       31.81      -73.30     80.77 o 
 -11  13  13        0.32       87.14     71.06 o 
 -10  13  13        3.42      143.97     65.14 o 
  -9  13  13       11.85      -49.54     49.54 o 
  -8  13  13        0.65       -1.80     34.76 o 
  -7  13  13       58.43       23.15     39.36 o 
  -6  13  13      184.69      239.38     57.77 o 
  -5  13  13       43.18       25.63     40.93 o 
  -4  13  13       25.22       57.51     42.39 o 
  -3  13  13       45.44       10.95     38.14 o 
  -2  13  13       31.63        9.58     35.69 o 
  -1  13  13       16.91      -18.09     51.01 o 
   0  13  13       27.95       71.09     65.88 o 
   1  13  13        0.48     -182.46    182.46 o 
 -11  14  13        1.29      257.10    205.83 o 
 -10  14  13       15.26      184.89     76.19 o 
  -9  14  13        0.02      141.50     73.89 o 
  -8  14  13       97.37       53.54     43.49 o 
  -7  14  13       40.06       43.50     51.08 o 
  -6  14  13       19.70       35.16     64.86 o 
  -5  14  13       16.29       99.57     48.04 o 
  -4  14  13        2.69       61.94     41.10 o 
  -3  14  13       18.60       80.73     41.85 o 
  -2  14  13        7.66       58.63     44.55 o 
  -1  14  13       27.67        1.55     39.56 o 
   0  14  13       35.84       -3.94     50.72 o 
   1  14  13        7.59      158.57    127.04 o 
 -11  15  13       23.54       60.80     89.40 o 
 -10  15  13        5.53       93.25     74.19 o 
  -9  15  13        1.02       10.66     43.11 o 
  -8  15  13        3.31       27.69     42.58 o 
  -7  15  13        0.04      -20.20     39.47 o 
  -6  15  13       18.42      -25.22     42.34 o 
  -5  15  13       17.36      -32.25     36.72 o 
  -4  15  13        2.70       15.45     33.75 o 
  -3  15  13        2.58        9.37     34.43 o 
  -2  15  13       22.85       20.79     54.82 o 
  -1  15  13        1.02       45.01     56.40 o 
   0  15  13       34.19       21.44     73.74 o 
   1  15  13        0.25       66.17     85.36 o 
 -10  16  13       13.55       48.92     63.18 o 
  -9  16  13       22.60       95.69     59.10 o 
  -8  16  13       50.41      126.74     56.43 o 
  -7  16  13        0.13       40.18     48.97 o 
  -6  16  13        0.43       43.78     49.75 o 
  -5  16  13       35.11      -14.58     35.96 o 
  -4  16  13       37.47       62.07     40.99 o 
  -3  16  13        2.36      -31.00     61.03 o 
  -2  16  13        6.10      -59.19     70.76 o 
  -1  16  13       20.04      122.02    118.33 o 
   0  16  13        0.12       45.82     87.41 o 
 -10  17  13       49.04      111.52    125.16 o 
  -9  17  13       18.14       68.97    112.72 o 
  -8  17  13        0.42       33.74     41.05 o 
  -7  17  13        6.03       33.79     48.71 o 
  -6  17  13       86.33      154.10     62.49 o 
  -5  17  13       12.20       57.15     45.35 o 
  -4  17  13        8.85        0.94     50.14 o 
  -3  17  13       64.42      115.30    118.37 o 
  -2  17  13       15.81       70.19     64.83 o 
  -1  17  13        6.77      106.70     79.48 o 
   0  17  13       24.14       -3.89     65.41 o 
  -9  18  13        2.06      -32.24     52.61 o 
  -8  18  13       22.36      174.01     70.90 o 
  -7  18  13       40.56      168.29     80.47 o 
  -6  18  13        6.36       52.07     54.10 o 
  -5  18  13       30.41      -12.84     65.75 o 
  -4  18  13       10.43      109.24     85.68 o 
  -3  18  13        1.23       19.18     53.53 o 
  -2  18  13       17.48      127.40     73.48 o 
  -1  18  13       10.46        0.82     73.42 o 
  -9  19  13        5.36       38.44    129.30 o 
  -8  19  13       15.42      162.89    106.81 o 
  -7  19  13        1.10      124.71     60.38 o 
  -6  19  13       29.95       18.12     55.07 o 
  -5  19  13        6.90      -63.00     71.61 o 
  -4  19  13       50.16       51.55     59.72 o 
  -3  19  13        8.85      189.73     94.87 o 
  -2  19  13       31.86       11.90     71.66 o 
  -1  19  13        0.05      -97.34    102.16 o 
  -8  20  13        1.63        9.80    120.63 o 
  -7  20  13        7.82       63.12     91.89 o 
  -6  20  13        1.48       58.72     73.63 o 
  -5  20  13        7.96       48.94     59.21 o 
  -4  20  13        2.01       98.85     68.66 o 
  -3  20  13        1.79       42.43     68.92 o 
  -2  20  13        2.99       49.26     69.98 o 
  -7  21  13        3.13       43.24     74.22 o 
  -6  21  13        0.97      -19.92     66.86 o 
  -5  21  13        0.05       59.68     75.67 o 
  -4  21  13        0.90       46.17    120.71 o 
  -3  21  13        0.24       56.90    102.63 o 
 -13   0  14       50.06      -59.56    106.31 o 
 -12   0  14       18.88       37.28     77.79 o 
 -11   0  14       33.27       14.14     54.06 o 
 -10   0  14        9.28        2.02     55.16 o 
  -9   0  14      184.16      244.76     88.56 o 
  -8   0  14       37.14       -7.32     59.94 o 
  -7   0  14        6.76      -36.83     48.62 o 
  -6   0  14      316.26      230.54     74.55 o 
  -5   0  14      296.29      399.00     85.12 o 
  -4   0  14       73.56      -18.28     53.48 o 
  -3   0  14       24.37      -50.64     62.58 o 
  -2   0  14       24.66       55.04     58.11 o 
  -1   0  14      124.69      153.38    118.37 o 
   0   0  14       34.25      126.83     83.14 o 
   1   0  14       67.58      205.99    110.78 o 
   2   0  14        2.94       34.68    130.44 o 
 -13   1  14       13.92      -89.63     89.63 o 
 -12   1  14       15.26       65.10     51.54 o 
 -11   1  14        0.14       60.53     77.33 o 
 -10   1  14       51.25       60.28     47.98 o 
  -9   1  14        1.76       10.91     39.09 o 
  -8   1  14      155.74      239.08     68.14 o 
  -7   1  14      267.68      371.43     95.98 o 
  -6   1  14       42.96      107.13     47.23 o 
  -5   1  14        8.52       15.84     34.89 o 
  -4   1  14       42.79       95.95     46.61 o 
  -3   1  14        1.58       65.26     41.21 o 
  -2   1  14       50.97       75.31     47.76 o 
  -1   1  14      100.07      236.51     67.40 o 
   0   1  14        7.14       77.40     56.04 o 
   1   1  14       21.83       49.18     78.24 o 
   2   1  14       17.79      -83.54     83.54 o 
 -12   2  14        9.80       -7.28     52.78 o 
 -11   2  14       48.51       25.20     44.88 o 
 -10   2  14        9.70      -11.60     42.78 o 
  -9   2  14       27.14       71.05     55.39 o 
  -8   2  14       72.03       34.15     39.49 o 
  -7   2  14       14.58       22.49     38.51 o 
  -6   2  14      175.85      147.20     46.53 o 
  -5   2  14       84.95       -4.64     46.94 o 
  -4   2  14       62.53       26.31     36.79 o 
  -3   2  14       46.66       61.55     49.24 o 
  -2   2  14        3.74        9.32     39.07 o 
  -1   2  14      121.71      126.91     56.63 o 
   0   2  14        2.37       94.33     64.86 o 
   1   2  14        0.29       64.72     51.81 o 
   2   2  14        8.21      -40.23     69.95 o 
 -12   3  14        8.53       47.36     62.08 o 
 -11   3  14       13.13       23.59     42.16 o 
 -10   3  14       24.11       41.99     44.37 o 
  -9   3  14      245.28      153.59     54.41 o 
  -8   3  14        1.93      -46.47     46.47 o 
  -7   3  14       40.54       98.59     45.31 o 
  -6   3  14        4.09      -26.48     59.73 o 
  -5   3  14      316.93      330.26     88.86 o 
  -4   3  14        0.53       49.08     38.88 o 
  -3   3  14        3.98       48.16     43.67 o 
  -2   3  14        0.13       26.90     40.30 o 
  -1   3  14        2.76       53.98     45.84 o 
   0   3  14       46.99      114.82     64.24 o 
   1   3  14       29.58       18.95     67.80 o 
   2   3  14        3.04       82.69     74.34 o 
 -12   4  14        4.61       97.56     98.52 o 
 -11   4  14        2.77      -35.52     41.63 o 
 -10   4  14       27.28       12.28     46.75 o 
  -9   4  14       10.23      122.90     87.61 o 
  -8   4  14        1.45       30.87     39.81 o 
  -7   4  14        3.84        4.87     43.75 o 
  -6   4  14       24.44       39.84     59.74 o 
  -5   4  14       32.34       92.84     69.28 o 
  -4   4  14       57.60       36.79     37.33 o 
  -3   4  14        3.93       74.15     44.70 o 
  -2   4  14        1.44       55.25     70.04 o 
  -1   4  14        0.34      105.15     70.08 o 
   0   4  14       29.19       72.25     73.01 o 
   1   4  14        0.52       49.10     68.26 o 
   2   4  14        2.93       92.35     76.72 o 
 -12   5  14        0.60      106.44    102.75 o 
 -11   5  14       69.67       88.23     50.96 o 
 -10   5  14       11.17       49.84     44.43 o 
  -9   5  14       54.03        1.96     32.88 o 
  -8   5  14       50.96       89.08     46.46 o 
  -7   5  14       24.37       32.26     39.04 o 
  -6   5  14       72.82       44.10     42.77 o 
  -5   5  14      311.94      376.31     71.99 o 
  -4   5  14        0.87       12.62     34.78 o 
  -3   5  14       33.94       -6.67     34.17 o 
  -2   5  14       51.63      107.31     50.95 o 
  -1   5  14        8.95       57.84     49.31 o 
   0   5  14       53.35       48.47     47.66 o 
   1   5  14        0.12      162.85     69.14 o 
   2   5  14       24.81       67.10    146.27 o 
 -12   6  14       10.14       -4.09     55.37 o 
 -11   6  14        3.74        3.05     33.39 o 
 -10   6  14        8.46      161.51     61.70 o 
  -9   6  14        8.15       21.01     37.06 o 
  -8   6  14       78.93       96.95     51.89 o 
  -7   6  14        5.92      -33.20     36.40 o 
  -6   6  14       33.34      108.05     49.16 o 
  -5   6  14      141.66      234.95     75.01 o 
  -4   6  14       17.47      -23.33     38.44 o 
  -3   6  14      238.22      218.29     73.35 o 
  -2   6  14       64.12       75.73     48.62 o 
  -1   6  14       79.21      147.28     67.36 o 
   0   6  14        0.51       70.25     53.99 o 
   1   6  14        2.00       22.83     67.69 o 
 -12   7  14        3.00       39.71     66.52 o 
 -11   7  14        0.32       49.13     50.22 o 
 -10   7  14      107.38      197.48     65.32 o 
  -9   7  14       35.13       80.55     50.35 o 
  -8   7  14       13.10       22.03     37.30 o 
  -7   7  14      111.23      114.04     50.75 o 
  -6   7  14      100.04      100.17     49.46 o 
  -5   7  14       95.39      118.56     49.95 o 
  -4   7  14      240.62      294.05     74.00 o 
  -3   7  14        0.14       15.78     37.82 o 
  -2   7  14       59.19      208.84     73.45 o 
  -1   7  14      152.52       83.43     62.65 o 
   0   7  14        6.15       92.16     61.53 o 
   1   7  14        0.03      158.77     80.66 o 
 -12   8  14       18.83       76.43     73.06 o 
 -11   8  14       10.00      108.71     68.78 o 
 -10   8  14        9.32       88.04     67.86 o 
  -9   8  14      146.30      212.14     63.17 o 
  -8   8  14       68.90      145.93     58.59 o 
  -7   8  14        8.31      -37.49     44.79 o 
  -6   8  14      182.25      244.50     58.60 o 
  -5   8  14      283.26      259.43     65.72 o 
  -4   8  14        1.67      -41.90     41.90 o 
  -3   8  14        4.61       46.63     43.92 o 
  -2   8  14       85.58       -0.77     43.72 o 
  -1   8  14       70.76       16.19     46.98 o 
   0   8  14       14.26       87.69     59.94 o 
   1   8  14       28.96      -72.62     99.90 o 
 -12   9  14       12.09       25.05     67.76 o 
 -11   9  14       10.40      116.89     64.81 o 
 -10   9  14        9.60       51.87     45.96 o 
  -9   9  14        0.97       72.36     52.93 o 
  -8   9  14      104.81      105.30     49.97 o 
  -7   9  14      346.45      429.28     68.33 o 
  -6   9  14       64.31       40.80     38.40 o 
  -5   9  14       24.70       39.51     39.54 o 
  -4   9  14       51.94      130.63     86.25 o 
  -3   9  14        0.75      -12.73     39.07 o 
  -2   9  14        8.55       47.09     46.54 o 
  -1   9  14      100.76       62.69     60.43 o 
   0   9  14        0.55      -56.71     56.71 o 
   1   9  14       23.24      169.88    294.04 o 
 -12  10  14       20.12      129.18     73.10 o 
 -11  10  14       74.85      108.16     80.00 o 
 -10  10  14       49.18       -9.77     43.11 o 
  -9  10  14        0.68      -17.54     40.92 o 
  -8  10  14       49.26       43.31     42.80 o 
  -7  10  14        0.55       98.67     94.02 o 
  -6  10  14       50.75       96.67     49.39 o 
  -5  10  14       10.92      -23.14     40.32 o 
  -4  10  14       55.61       14.98     36.23 o 
  -3  10  14       99.19      133.97     49.08 o 
  -2  10  14       22.86       -2.22     61.05 o 
  -1  10  14        3.32       88.41     68.67 o 
   0  10  14       22.61       50.88     75.97 o 
   1  10  14        3.40       70.83    130.44 o 
 -11  11  14        1.77      -26.76     63.18 o 
 -10  11  14        2.56      -24.85     47.15 o 
  -9  11  14       37.72      132.17     61.35 o 
  -8  11  14        1.16      122.05     60.83 o 
  -7  11  14       20.77      108.41     69.21 o 
  -6  11  14       55.92       10.17     33.96 o 
  -5  11  14        0.07       37.00     38.66 o 
  -4  11  14        3.44       34.95     43.65 o 
  -3  11  14       18.97       75.55     51.43 o 
  -2  11  14        6.62      108.12     99.94 o 
  -1  11  14       19.14      129.23     67.99 o 
   0  11  14        0.99       43.21     63.02 o 
   1  11  14       14.72      -29.94     91.98 o 
 -11  12  14        7.00       35.14     57.91 o 
 -10  12  14      119.66       48.47     51.37 o 
  -9  12  14       12.20        7.45     63.55 o 
  -8  12  14       14.18       42.25     49.34 o 
  -7  12  14        9.29        9.98     35.01 o 
  -6  12  14       65.69       49.40     56.70 o 
  -5  12  14       33.11       33.15     42.16 o 
  -4  12  14       44.67       76.46     50.33 o 
  -3  12  14        0.06       82.84     70.63 o 
  -2  12  14       11.43       81.66     56.49 o 
  -1  12  14        4.59       90.19     69.71 o 
   0  12  14       18.07       -2.78     71.86 o 
 -11  13  14       65.84      142.34    139.11 o 
 -10  13  14        3.67       69.91     66.41 o 
  -9  13  14        0.07       73.93     57.89 o 
  -8  13  14       74.92       32.58     60.33 o 
  -7  13  14        0.42       41.17     77.18 o 
  -6  13  14       34.90      221.88     72.32 o 
  -5  13  14       10.27       64.32     49.24 o 
  -4  13  14       14.51       33.38     43.78 o 
  -3  13  14        6.14       67.22     61.16 o 
  -2  13  14       58.27       21.36     62.26 o 
  -1  13  14       11.83       18.62     66.69 o 
   0  13  14       10.76      -19.64     79.65 o 
 -10  14  14       44.12       65.44     63.44 o 
  -9  14  14       28.60       43.25     45.58 o 
  -8  14  14        0.90      140.33     73.13 o 
  -7  14  14        2.56        4.62     69.13 o 
  -6  14  14        2.17       51.75     44.22 o 
  -5  14  14       27.20       58.40     46.90 o 
  -4  14  14        2.74      -48.12     48.12 o 
  -3  14  14       56.32      135.30     94.79 o 
  -2  14  14       32.19       51.62     58.25 o 
  -1  14  14       10.22      -33.31     64.69 o 
   0  14  14        9.61        2.34     86.71 o 
 -10  15  14       41.87      -19.03     53.93 o 
  -9  15  14        1.21       79.60     55.65 o 
  -8  15  14       11.32      -21.38     54.67 o 
  -7  15  14       51.06      -16.14     45.41 o 
  -6  15  14       12.25      -26.55     46.69 o 
  -5  15  14       31.51        7.54     39.27 o 
  -4  15  14       47.74       81.25     51.63 o 
  -3  15  14       10.67      115.28     71.47 o 
  -2  15  14       14.39       43.68     58.92 o 
  -1  15  14       26.02       83.79     73.92 o 
 -10  16  14       21.60       -0.86     63.92 o 
  -9  16  14       38.55      141.65     73.89 o 
  -8  16  14        4.22      105.83     58.09 o 
  -7  16  14        2.20       63.89     53.95 o 
  -6  16  14       41.38       77.10     52.98 o 
  -5  16  14       12.25       50.57     48.96 o 
  -4  16  14       18.51       64.63     63.80 o 
  -3  16  14        0.39      -16.03     53.91 o 
  -2  16  14       29.66       72.85     64.04 o 
  -1  16  14        0.24        1.83     60.60 o 
  -9  17  14       18.69       67.92     85.95 o 
  -8  17  14       12.76        0.82     50.62 o 
  -7  17  14       20.81       -8.14     49.67 o 
  -6  17  14       19.15       66.76     57.05 o 
  -5  17  14       17.35       42.52     69.56 o 
  -4  17  14        0.09      103.67     68.78 o 
  -3  17  14       10.47      -42.43     67.20 o 
  -2  17  14        3.27       33.61     63.72 o 
  -8  18  14        0.11       25.52     61.18 o 
  -7  18  14        0.21       10.58     90.11 o 
  -6  18  14        0.16       85.61    107.77 o 
  -5  18  14        0.46      114.70     79.18 o 
  -4  18  14        1.73       34.19     66.21 o 
  -3  18  14        1.08       17.59     61.23 o 
  -2  18  14       42.62       75.08     92.48 o 
  -7  19  14        2.93       91.85    108.95 o 
  -6  19  14        0.91       62.95     76.86 o 
  -5  19  14        4.41       36.18     61.72 o 
  -4  19  14       19.61      -40.27     68.59 o 
  -3  19  14        0.03       41.70     68.11 o 
  -6  20  14       34.22      143.22    116.93 o 
  -5  20  14       11.50       58.00     66.44 o 
 -12   1  15        2.85       36.03     52.68 o 
 -11   1  15      125.22       13.78     52.68 o 
 -10   1  15       45.92      149.94     55.07 o 
  -9   1  15       29.98       59.77     67.31 o 
  -8   1  15       10.95       22.27     52.51 o 
  -7   1  15       12.10       76.58     52.74 o 
  -6   1  15        1.24       24.48     39.60 o 
  -5   1  15        4.31       14.23     51.43 o 
  -4   1  15        8.44       23.31     40.39 o 
  -3   1  15       19.58       34.36     45.56 o 
  -2   1  15       54.06      -24.96     48.45 o 
  -1   1  15       80.89      138.53     65.02 o 
   0   1  15        1.37       59.19     62.22 o 
   1   1  15        0.20       47.94     58.81 o 
 -12   2  15       13.32        2.10     42.88 o 
 -11   2  15       11.15       39.40     49.32 o 
 -10   2  15       51.67       26.45     44.07 o 
  -9   2  15       52.46       67.23     47.85 o 
  -8   2  15       59.11      101.87     49.29 o 
  -7   2  15        6.17      -34.44     43.08 o 
  -6   2  15       45.23       71.00     44.80 o 
  -5   2  15       45.91      101.54     60.57 o 
  -4   2  15       14.96      -42.63     45.69 o 
  -3   2  15      109.00       -0.42     46.30 o 
  -2   2  15        4.85       78.36     54.11 o 
  -1   2  15       15.35       52.38     68.89 o 
   0   2  15        2.96       90.79     64.84 o 
   1   2  15        0.54      265.42    175.30 o 
 -12   3  15        7.04       77.14     68.32 o 
 -11   3  15        2.48       33.80     49.53 o 
 -10   3  15        5.65       72.47     51.18 o 
  -9   3  15       74.21       94.45     52.05 o 
  -8   3  15        4.72       78.31     46.96 o 
  -7   3  15        3.47       62.23     66.06 o 
  -6   3  15       42.63       -6.03     39.81 o 
  -5   3  15      219.88      389.06    158.17 o 
  -4   3  15        8.52      128.51    106.54 o 
  -3   3  15       48.07        5.26     51.42 o 
  -2   3  15      145.95      181.19     61.43 o 
  -1   3  15        9.96      -70.07     70.95 o 
   0   3  15        1.24       47.26     51.45 o 
   1   3  15       11.23       12.16     57.17 o 
 -12   4  15        6.44        4.30     96.02 o 
 -11   4  15        0.07      -42.75     56.16 o 
 -10   4  15        2.00       53.20     88.27 o 
  -9   4  15       38.51       42.06     51.69 o 
  -8   4  15        1.23       45.29     45.22 o 
  -7   4  15      384.10      400.87     74.54 o 
  -6   4  15      180.11       31.71     38.66 o 
  -5   4  15       42.02      266.66    254.08 o 
  -4   4  15      115.79      217.30     63.65 o 
  -3   4  15        3.91       -6.23     43.71 o 
  -2   4  15       33.59       26.43     45.66 o 
  -1   4  15       37.40       75.09     67.48 o 
   0   4  15       17.24       28.79     57.29 o 
   1   4  15        0.67       14.40     63.16 o 
 -12   5  15        6.70       39.39     61.34 o 
 -11   5  15        3.91      133.10     98.60 o 
 -10   5  15        5.12       81.81     54.41 o 
  -9   5  15       62.73      178.12     62.76 o 
  -8   5  15      112.15      105.13     59.74 o 
  -7   5  15        3.80       -4.53     34.90 o 
  -6   5  15       98.99       58.93     45.69 o 
  -5   5  15       87.69      341.24    263.89 o 
  -4   5  15       36.69       87.53     54.39 o 
  -3   5  15        5.77      -14.43     44.40 o 
  -2   5  15        8.59        0.51     46.47 o 
  -1   5  15        2.51      199.44     70.98 o 
   0   5  15       21.80      185.85     77.53 o 
 -12   6  15        1.08       83.32     73.53 o 
 -11   6  15        1.20       69.95     73.78 o 
 -10   6  15        0.65       35.89     56.04 o 
  -9   6  15       27.08       24.57     44.42 o 
  -8   6  15        4.52       17.96     51.39 o 
  -7   6  15       18.78      -44.55     44.55 o 
  -6   6  15       58.64       55.42     45.21 o 
  -5   6  15       15.38       91.81     52.82 o 
  -4   6  15        0.16       87.31     57.13 o 
  -3   6  15        6.96      219.24    127.32 o 
  -2   6  15        5.91      132.84     66.29 o 
  -1   6  15        1.13      114.50     70.40 o 
   0   6  15       13.20       27.10     53.06 o 
 -12   7  15        0.23      -53.68     65.26 o 
 -11   7  15       14.14       32.13     45.40 o 
 -10   7  15        0.38       43.83     63.55 o 
  -9   7  15       44.78       46.46     56.58 o 
  -8   7  15        1.52       32.61     43.20 o 
  -7   7  15        0.29       31.20     42.12 o 
  -6   7  15        9.46       11.28     39.62 o 
  -5   7  15        5.57       43.21     43.16 o 
  -4   7  15        3.05      112.52     55.61 o 
  -3   7  15        3.39       49.15     46.96 o 
  -2   7  15        1.73       61.34     89.33 o 
  -1   7  15       31.09       59.21     65.97 o 
   0   7  15        1.96       91.84     64.20 o 
 -11   8  15        1.16       41.12     52.49 o 
 -10   8  15        1.52      106.95     66.93 o 
  -9   8  15       18.97       90.81     64.86 o 
  -8   8  15       20.14        3.47     49.76 o 
  -7   8  15       95.60       69.32     48.91 o 
  -6   8  15       21.82      -19.51     52.21 o 
  -5   8  15       10.09        8.29     42.74 o 
  -4   8  15        5.01      -13.40     38.17 o 
  -3   8  15        6.70       56.99     47.19 o 
  -2   8  15        2.55      152.23     72.44 o 
  -1   8  15        6.61       42.04    100.01 o 
   0   8  15        2.40       81.23     85.07 o 
 -11   9  15       13.73      -15.27     56.83 o 
 -10   9  15       50.52       38.84     46.27 o 
  -9   9  15        6.47      101.74     54.31 o 
  -8   9  15       63.21       46.57     59.96 o 
  -7   9  15        9.84      100.98     57.66 o 
  -6   9  15       24.27      -21.08     46.70 o 
  -5   9  15       44.28       16.98     40.18 o 
  -4   9  15        0.88      -33.64     41.38 o 
  -3   9  15       15.51       58.11     79.89 o 
  -2   9  15        0.84      114.15     56.67 o 
  -1   9  15       39.41       24.57     53.02 o 
   0   9  15       10.02      143.09    112.31 o 
 -11  10  15       20.13      -14.90     91.98 o 
 -10  10  15       48.63      126.68    123.74 o 
  -9  10  15       12.41       83.26     55.11 o 
  -8  10  15        1.02      -11.72     40.11 o 
  -7  10  15        1.34       71.39     55.50 o 
  -6  10  15       17.10       -5.55     45.71 o 
  -5  10  15       50.06       11.62     42.36 o 
  -4  10  15       25.60       57.49     50.15 o 
  -3  10  15       27.99       66.35     50.22 o 
  -2  10  15        4.95      230.13    126.78 o 
  -1  10  15        8.22       60.03     70.42 o 
   0  10  15        6.37      132.68    107.24 o 
 -11  11  15        1.75       34.95     78.48 o 
 -10  11  15        4.46        2.56     44.67 o 
  -9  11  15       30.88       -5.48     51.64 o 
  -8  11  15        3.83       78.96     55.20 o 
  -7  11  15        0.01       46.57     55.15 o 
  -6  11  15       55.98       81.88     58.22 o 
  -5  11  15       17.00       58.63     47.46 o 
  -4  11  15       13.17       90.50     56.82 o 
  -3  11  15       74.51       42.01     52.08 o 
  -2  11  15      100.84      114.33     54.91 o 
  -1  11  15        1.68      -59.93    142.12 o 
 -10  12  15       24.79      135.98     69.26 o 
  -9  12  15        0.10       43.80     52.98 o 
  -8  12  15        0.35       88.84     63.31 o 
  -7  12  15       30.68       50.10     52.26 o 
  -6  12  15        8.33      -14.70     43.64 o 
  -5  12  15       21.52       -1.65     38.15 o 
  -4  12  15       25.22      108.83     58.45 o 
  -3  12  15       28.46      -52.95     52.95 o 
  -2  12  15        2.61      150.14     80.51 o 
  -1  12  15        5.29       66.08     68.01 o 
 -10  13  15        4.09      105.67     70.89 o 
  -9  13  15        0.28       29.55     48.59 o 
  -8  13  15       25.68      110.40     89.55 o 
  -7  13  15        5.06      114.81     61.49 o 
  -6  13  15        6.12       54.44     48.03 o 
  -5  13  15       25.09      117.20     63.32 o 
  -4  13  15        2.67        9.89     41.28 o 
  -3  13  15        0.08       -6.52     51.71 o 
  -2  13  15        6.38       79.19     80.50 o 
  -1  13  15        5.76      142.06    113.72 o 
 -10  14  15       22.41       21.85     55.58 o 
  -9  14  15        0.76       28.62     53.85 o 
  -8  14  15        0.72       66.79     58.32 o 
  -7  14  15        3.39      121.92     62.67 o 
  -6  14  15       67.21      127.20     65.50 o 
  -5  14  15        3.51      -35.46     46.64 o 
  -4  14  15        1.51      107.99     62.21 o 
  -3  14  15       21.81       26.65     63.35 o 
  -2  14  15        0.39      127.83     91.08 o 
  -9  15  15       42.60      176.56     78.68 o 
  -8  15  15       14.68      164.13     88.37 o 
  -7  15  15        0.66       19.52     50.44 o 
  -6  15  15        3.05       12.61     46.53 o 
  -5  15  15        0.39      112.73     60.09 o 
  -4  15  15        6.93       12.11     57.84 o 
  -3  15  15        1.41       70.77     74.19 o 
  -2  15  15       16.56       42.05     72.21 o 
  -9  16  15        0.09       58.32     65.72 o 
  -8  16  15       16.33       47.18    120.56 o 
  -7  16  15        8.33       28.91     53.55 o 
  -6  16  15       19.39       16.99     47.46 o 
  -5  16  15        0.62      -27.17     67.50 o 
  -4  16  15        2.48      103.63    127.32 o 
  -3  16  15        2.73      -29.65    101.89 o 
  -8  17  15       27.41       72.15     86.52 o 
  -7  17  15        1.36       54.67     70.82 o 
  -6  17  15       20.31       41.80     65.93 o 
  -5  17  15       58.48       38.99     73.33 o 
  -4  17  15        0.48      -67.26     76.66 o 
  -6  18  15        1.54      -81.75     81.75 o 
  -5  18  15        1.74      -11.59     65.43 o 
 -12   0  16        1.25       46.55     78.84 o 
 -11   0  16       33.21      259.00    201.68 o 
 -10   0  16       16.92      132.41     82.29 o 
  -9   0  16       65.94      240.77    163.23 o 
  -8   0  16        6.03       31.22     58.61 o 
  -7   0  16      207.16      324.86    126.29 o 
  -6   0  16        8.19      -67.40     67.40 o 
  -5   0  16       27.54      107.17     75.68 o 
  -4   0  16       91.05       92.09     73.53 o 
  -3   0  16        7.10       57.90     68.85 o 
  -2   0  16       17.75       50.49    127.42 o 
  -1   0  16       15.24       51.09    171.53 o 
 -12   1  16        0.06       30.63     57.43 o 
 -11   1  16       15.75      120.57     67.59 o 
 -10   1  16       19.16      104.25     60.11 o 
  -9   1  16        0.24      -10.88     49.43 o 
  -8   1  16        4.62      -22.48     41.51 o 
  -7   1  16       16.65       44.14     43.66 o 
  -6   1  16      116.66      240.65     84.27 o 
  -5   1  16       90.47      167.15     61.23 o 
  -4   1  16        3.62       99.87     65.14 o 
  -3   1  16       24.18       -3.83     57.13 o 
  -2   1  16        3.23      140.48     68.38 o 
  -1   1  16       25.36      107.20     79.40 o 
 -12   2  16        8.66      -38.16     57.13 o 
 -11   2  16       12.66       54.48     51.97 o 
 -10   2  16        0.25       14.48     45.16 o 
  -9   2  16       68.15       91.46     61.16 o 
  -8   2  16       25.93        2.36     42.37 o 
  -7   2  16        6.88       37.40     43.94 o 
  -6   2  16        0.42        6.22     42.10 o 
  -5   2  16       27.12       89.80     56.58 o 
  -4   2  16        0.04      142.96     67.40 o 
  -3   2  16        0.03      116.15     99.17 o 
  -2   2  16        9.07      133.88     97.62 o 
  -1   2  16       15.28       31.11     62.57 o 
 -12   3  16        4.83       39.04     66.40 o 
 -11   3  16        0.50      -56.89     56.89 o 
 -10   3  16        8.32       44.70     59.23 o 
  -9   3  16        7.43       19.12     69.97 o 
  -8   3  16        9.61        7.92     42.01 o 
  -7   3  16        8.57      -56.85     56.85 o 
  -6   3  16       20.93       14.89     50.75 o 
  -5   3  16       52.78       91.20     61.00 o 
  -4   3  16        4.44       42.19     52.46 o 
  -3   3  16       27.79      108.13     59.84 o 
  -2   3  16        4.26       69.55     59.67 o 
  -1   3  16       13.42       40.17     63.99 o 
 -11   4  16        3.03      142.11     70.18 o 
 -10   4  16        0.26       69.32     55.39 o 
  -9   4  16        9.36       29.31     51.58 o 
  -8   4  16        5.11       -5.59     35.74 o 
  -7   4  16        1.84       51.82     47.02 o 
  -6   4  16       15.68       20.72     45.79 o 
  -5   4  16       10.83       43.80     62.54 o 
  -4   4  16        3.98      135.49     59.00 o 
  -3   4  16        3.01      -66.79     66.79 o 
  -2   4  16        1.72      -76.67     80.38 o 
  -1   4  16        0.15      121.59    105.52 o 
 -11   5  16        3.61      149.96     70.17 o 
 -10   5  16       40.84       16.56     58.00 o 
  -9   5  16        3.30       -5.16     45.27 o 
  -8   5  16        3.78       50.51     70.52 o 
  -7   5  16        2.50      -49.06     49.06 o 
  -6   5  16        9.70        2.83     36.72 o 
  -5   5  16       12.87      141.68     57.32 o 
  -4   5  16        1.79       24.59     44.42 o 
  -3   5  16       25.08       69.65     59.15 o 
  -2   5  16        0.33       87.02     63.60 o 
  -1   5  16        0.42     -109.21    109.21 o 
 -11   6  16       88.98       16.83     56.66 o 
 -10   6  16       11.24      136.26     63.40 o 
  -9   6  16       12.92       -0.74     42.66 o 
  -8   6  16       33.81      150.48     95.33 o 
  -7   6  16        1.31       17.69     48.25 o 
  -6   6  16       66.09       41.49     63.99 o 
  -5   6  16       18.07       23.23     45.75 o 
  -4   6  16        0.35       26.34     46.71 o 
  -3   6  16        3.58       69.91     56.15 o 
  -2   6  16       30.95       22.45     70.30 o 
  -1   6  16        7.83       50.35     64.05 o 
 -11   7  16       26.63       37.19     54.85 o 
 -10   7  16       31.43       61.04     56.71 o 
  -9   7  16       23.28      116.32     59.88 o 
  -8   7  16        0.45       86.85     66.37 o 
  -7   7  16       56.98       38.46     56.17 o 
  -6   7  16       20.05       24.89     48.22 o 
  -5   7  16        0.01       67.92     55.06 o 
  -4   7  16       66.78      129.50     57.17 o 
  -3   7  16       20.38       33.59     47.19 o 
  -2   7  16       14.81       56.36     62.97 o 
  -1   7  16        1.14      177.83    127.11 o 
 -11   8  16        1.98       37.59     64.61 o 
 -10   8  16       13.85       62.42     57.84 o 
  -9   8  16       17.59      137.29     63.85 o 
  -8   8  16        2.02       77.23     70.74 o 
  -7   8  16       50.07       26.86     46.88 o 
  -6   8  16        0.05       68.67     52.88 o 
  -5   8  16       17.52      184.41     87.08 o 
  -4   8  16       35.36      194.22     88.15 o 
  -3   8  16        8.55      157.52     76.49 o 
  -2   8  16        4.28       54.56     63.44 o 
  -1   8  16       11.94      -62.89     68.99 o 
 -11   9  16        0.68       38.39     92.75 o 
 -10   9  16        1.42      -21.87     51.15 o 
  -9   9  16        0.46      198.28    166.71 o 
  -8   9  16        3.15      -34.58     59.53 o 
  -7   9  16        0.21        9.69     34.08 o 
  -6   9  16       82.92      261.34    163.78 o 
  -5   9  16       59.76      168.81    112.52 o 
  -4   9  16        0.18       -4.51     39.64 o 
  -3   9  16        9.98      150.48     64.17 o 
  -2   9  16        2.42       20.46     54.17 o 
 -10  10  16       20.85       76.71     61.58 o 
  -9  10  16       21.94       41.47     66.17 o 
  -8  10  16        6.64       24.67     46.68 o 
  -7  10  16        1.89       11.47     43.55 o 
  -6  10  16       30.99       19.53     95.59 o 
  -5  10  16       18.39       83.12     54.48 o 
  -4  10  16        0.04       89.93     69.16 o 
  -3  10  16       18.35       47.27     58.45 o 
  -2  10  16       15.98      254.71    151.91 o 
 -10  11  16        0.25       12.42     49.07 o 
  -9  11  16        0.13       48.75     55.93 o 
  -8  11  16        6.72       25.91     50.62 o 
  -7  11  16        3.75       58.59     55.70 o 
  -6  11  16        1.43      -30.79     49.71 o 
  -5  11  16        8.27        0.47     53.22 o 
  -4  11  16        0.42      151.01     92.67 o 
  -3  11  16        6.76        8.48     57.57 o 
  -2  11  16        2.47       65.81     70.69 o 
 -10  12  16        4.26       41.52     69.10 o 
  -9  12  16        1.38       43.44     53.70 o 
  -8  12  16       21.47       27.71     50.13 o 
  -7  12  16        2.84       -7.39     44.22 o 
  -6  12  16        9.06       95.11     63.22 o 
  -5  12  16        5.74      226.08     96.75 o 
  -4  12  16        1.54       71.31     53.10 o 
  -3  12  16        7.11       82.94     69.11 o 
  -9  13  16        2.68       54.09     53.76 o 
  -8  13  16        4.03       41.82     53.72 o 
  -7  13  16       19.67       94.37     64.78 o 
  -6  13  16       54.88       72.08     60.28 o 
  -5  13  16        0.20        7.05     47.37 o 
  -4  13  16       10.01       65.22     80.23 o 
  -3  13  16       25.09       18.25     65.09 o 
  -8  14  16        9.94      172.12     86.60 o 
  -7  14  16        0.18       51.93     59.12 o 
  -6  14  16        0.56      -19.21     54.57 o 
  -5  14  16        8.48       21.14     57.66 o 
  -4  14  16        6.86      -46.43     78.44 o 
  -8  15  16        1.09      -62.06     69.16 o 
  -7  15  16        1.84        3.82     43.07 o 
  -6  15  16        0.94       -2.66     55.58 o 
  -5  15  16        3.76      -42.12     65.28 o 
 -11   1  17        7.23       50.38     65.21 o 
 -10   1  17        9.36      -27.80     52.13 o 
  -9   1  17       15.41        3.31     43.46 o 
  -8   1  17        0.01       82.73     80.81 o 
  -7   1  17       11.22       40.04     68.06 o 
  -6   1  17        0.19       14.19     46.39 o 
  -5   1  17       28.30      215.44     98.33 o 
  -4   1  17        1.60       -9.73     93.81 o 
  -3   1  17        0.89      -75.26     75.26 o 
  -2   1  17       25.04      126.54     72.04 o 
 -11   2  17        0.90       14.41     77.46 o 
 -10   2  17        9.17       31.08     49.83 o 
  -9   2  17        6.50       59.47     57.44 o 
  -8   2  17        4.08       49.74     58.54 o 
  -7   2  17        6.92       -3.31     48.74 o 
  -6   2  17        1.16        5.25     54.85 o 
  -5   2  17        2.25       68.68     53.84 o 
  -4   2  17       14.55      100.95     64.10 o 
  -3   2  17       48.07       94.55     73.09 o 
  -2   2  17       11.93      117.42     82.63 o 
 -11   3  17       32.64       39.72     74.22 o 
 -10   3  17        1.49       15.13     48.02 o 
  -9   3  17        0.02       34.95     55.34 o 
  -8   3  17        5.14      159.45     95.33 o 
  -7   3  17       13.98       66.75     61.52 o 
  -6   3  17        5.67       16.14     46.38 o 
  -5   3  17        2.33       49.93     48.72 o 
  -4   3  17       31.72      199.17     85.72 o 
  -3   3  17        0.21      123.36     69.23 o 
  -2   3  17        2.58        4.11     60.72 o 
 -11   4  17        7.93       88.21    111.42 o 
 -10   4  17        1.43      -48.74     53.30 o 
  -9   4  17       23.15      106.16     60.91 o 
  -8   4  17        4.58       59.31     54.83 o 
  -7   4  17        0.10       89.14     64.89 o 
  -6   4  17       72.63      130.24     83.85 o 
  -5   4  17       32.54       16.65     86.08 o 
  -4   4  17        2.22      149.56     64.12 o 
  -3   4  17        0.19       12.19     84.27 o 
  -2   4  17       16.07       60.67     59.60 o 
 -11   5  17        0.51      -75.52    145.89 o 
 -10   5  17        2.36       10.21     51.99 o 
  -9   5  17       17.99       50.51     51.80 o 
  -8   5  17        3.84       49.83     60.64 o 
  -7   5  17       70.18      172.10     71.92 o 
  -6   5  17        2.39       22.71     66.23 o 
  -5   5  17        0.08      248.07     92.55 o 
  -4   5  17        2.38       73.60     65.08 o 
  -3   5  17        1.42       55.27     93.53 o 
  -2   5  17        1.38       86.41     74.23 o 
 -10   6  17        6.48       63.66     63.90 o 
  -9   6  17        3.06      141.18     67.42 o 
  -8   6  17        8.40       19.57     48.20 o 
  -7   6  17        6.92       89.37     56.10 o 
  -6   6  17        3.10      -29.51     73.06 o 
  -5   6  17        1.03       16.57     49.38 o 
  -4   6  17        1.33       72.61     62.73 o 
  -3   6  17       15.72       20.02     50.06 o 
 -10   7  17        3.58       80.53     92.28 o 
  -9   7  17        6.57       21.70     76.45 o 
  -8   7  17        0.04      100.17     61.93 o 
  -7   7  17       20.26       95.85     60.64 o 
  -6   7  17        0.40       76.16     55.20 o 
  -5   7  17        2.74      137.19     68.28 o 
  -4   7  17        2.49       68.03     64.89 o 
  -3   7  17        0.09      -10.64     52.61 o 
 -10   8  17        7.96       66.26     58.73 o 
  -9   8  17        1.01       75.05     74.03 o 
  -8   8  17        2.45       39.42     92.78 o 
  -7   8  17       10.04       27.68     44.68 o 
  -6   8  17       33.65       79.08     57.46 o 
  -5   8  17        0.67       24.99     60.87 o 
  -4   8  17        9.16      167.60     72.94 o 
  -3   8  17        0.09      138.55     86.52 o 
 -10   9  17       13.62       21.46     62.46 o 
  -9   9  17        0.23       64.89     61.16 o 
  -8   9  17       38.78      150.50     77.30 o 
  -7   9  17        2.68      -57.75     57.75 o 
  -6   9  17        0.30      166.80     69.97 o 
  -5   9  17        0.67      -12.53     53.99 o 
  -4   9  17        1.87      168.23     77.38 o 
  -3   9  17        0.44      -39.86    106.78 o 
  -9  10  17       16.02       -5.15     48.53 o 
  -8  10  17        4.70        2.35     77.59 o 
  -7  10  17       18.98       42.13     51.88 o 
  -6  10  17        0.15      -30.26     51.72 o 
  -5  10  17       11.09       26.30     54.92 o 
  -4  10  17        7.84      172.79     79.90 o 
  -9  11  17        0.18       61.74     61.08 o 
  -8  11  17        0.06       48.24     58.42 o 
  -7  11  17        8.01       51.18     60.18 o 
  -6  11  17        0.12      -65.40     65.40 o 
  -5  11  17       17.03      120.54     66.29 o 
  -4  11  17        5.16      119.02    124.78 o 
  -8  12  17        0.03       52.36     67.31 o 
  -7  12  17        1.15       38.18     63.01 o 
  -6  12  17       10.43       31.26     53.37 o 
  -5  12  17        6.21      -52.12     55.81 o 
 -10   0  18        3.79      248.96    116.47 o 
  -9   0  18        6.72       38.53     89.71 o 
  -8   0  18        0.09       55.62     83.04 o 
  -7   0  18       75.87      105.55    116.11 o 
  -6   0  18       15.61       78.41     89.24 o 
  -5   0  18       16.15      173.11    110.58 o 
  -4   0  18        5.14       68.59     96.61 o 
 -10   1  18        2.02      124.74     81.07 o 
  -9   1  18        3.07      -41.68     61.02 o 
  -8   1  18        2.82       12.51     53.15 o 
  -7   1  18        0.17       -2.04     44.79 o 
  -6   1  18        5.20       10.66     64.53 o 
  -5   1  18       14.93      -26.68    109.26 o 
  -4   1  18        1.59       90.75     72.00 o 
 -10   2  18       21.59      121.94     70.05 o 
  -9   2  18        2.72       55.67     60.98 o 
  -8   2  18       12.18        8.06     51.38 o 
  -7   2  18        0.03       16.46     47.14 o 
  -6   2  18        3.38      -87.76     87.76 o 
  -5   2  18        4.59      217.05    107.42 o 
  -4   2  18        8.41      108.75     63.22 o 
 -10   3  18        1.64      -20.19     51.95 o 
  -9   3  18        1.13       -0.56     45.49 o 
  -8   3  18        0.70       26.95     50.15 o 
  -7   3  18        3.26      -31.77     65.25 o 
  -6   3  18        1.77       -2.70     54.60 o 
  -5   3  18        0.05       88.81     69.85 o 
  -4   3  18        5.16       91.31     79.31 o 
  -9   4  18        0.62       17.35     59.85 o 
  -8   4  18        6.31       38.38     60.17 o 
  -7   4  18        8.25       63.94     75.88 o 
  -6   4  18        0.14       -8.22     55.34 o 
  -5   4  18        4.98      152.35     87.97 o 
  -4   4  18        1.24      151.13    141.74 o 
  -9   5  18        0.61      228.46    103.38 o 
  -8   5  18       18.89       12.87     62.95 o 
  -7   5  18       12.58      -27.76     92.02 o 
  -6   5  18        0.50      -31.69     57.50 o 
  -5   5  18       10.75      -10.28     52.54 o 
  -9   6  18        7.51      178.99     95.89 o 
  -8   6  18        4.18       25.69     53.64 o 
  -7   6  18        0.12       23.55     63.62 o 
  -6   6  18        7.56      -49.78     76.47 o 
  -5   6  18       24.79      188.86     96.76 o 
  -8   7  18        0.20       62.52     68.74 o 
  -7   7  18        4.38       52.35     68.83 o 
  -6   7  18       26.95       14.10     56.03 o 
  -5   7  18        1.37       96.28     76.05 o 
  -8   8  18        2.53        8.45     66.76 o 
  -7   8  18       32.77      -37.83     56.26 o 
  -6   8  18        0.21      -74.56     74.56 o 
                                                 
